# Supplementary material for: Osteocyte ferroptosis induced by ATF3/TFR1 contributes to cortical bone loss during ageing
Source: Cell Prolif. 2024 May 19;57(10):e13657. doi: 10.1111/cpr.13657 (PMC11471391; doi:10.1111/cpr.13657)
Supplement: Supplementary file 2 — Table S2. DEGs of osteocytes in Figure 2B. Table S3. Overlapping analysis of DEGs and FerrDb. Table S4. Top 10 in network ranked by Maximal Clique Centrality method. [file CPR-57-e13657-s002.xlsx]

## Sheet: Supplementary Table 2
Supplementary Table 2. DEGs of osteocytes in Figure 2(B).
Gene name	log2 fold change	p_val
Aaed1	-0.503415	4.17e-45
Aars	0.253091	2.45e-09
Abca1	-0.408302	4.91e-23
Abca8a	-0.807559	7.04e-47
Abca9	-0.396078	3.22e-29
Abcc5	-0.29803	1.1e-17
Abce1	-0.28598	1.68e-18
Abi3bp	-0.914676	1.76e-44
Abl1	-0.334358	5.36e-23
Abraxas2	-0.275849	1.3e-32
AC149090.1	-1.09514	8.12e-116
AC160336.1	-0.473733	6.93e-32
Acadl	-0.260354	1.54e-17
Acan	0.287242	3.02e-36
Acap2	-0.369116	6.58e-26
Acbd3	-0.258476	1.72e-12
Acbd5	-0.276281	9.46e-18
Acin1	-0.264291	1.42e-12
Ackr4	-0.416042	1.23e-17
Acp1	0.335886	1.59e-08
Actn4	-0.391695	1.16e-19
Actr2	-0.287971	1.65e-18
Adamts1	-0.674213	4.2e-11
Adamts2	-0.415676	6.7e-19
Adamts5	-1.14132	1.3e-52
Adamts9	-0.572712	3.73e-35
Adarb1	-0.55898	2.14e-29
Add1	-0.262203	7.54e-15
Add3	-0.267347	1.91e-16
Adgrf5	-0.716531	4.24e-38
Adgrl2	-0.364641	2.05e-19
Adipoq	-0.778538	4.62e-22
Adipor1	0.402967	7.84e-19
Adrm1	0.411205	6.02e-16
Afdn	-0.585129	1.37e-64
Aff1	-0.317313	1.17e-21
Aff4	-0.457827	6.8e-25
Agt	-0.420738	2.92e-15
Ahcyl1	-0.415527	5.18e-22
Ahnak	-1.27727	1.5e-86
Ahsa1	0.426559	1.99e-16
AI314180	-0.285192	1.11e-18
Airn	-0.267542	1.84e-16
Ak1	0.25988	6.71e-07
Akap12	-0.324301	2.13e-12
Akap13	-0.264983	2.78e-14
Akr1a1	0.410227	1.53e-24
Akr1b3	0.392579	1.41e-12
Aldh2	-0.271642	7.24e-09
Alyref	0.5856	3.08e-31
Amotl1	-0.42338	1.02e-15
Amotl2	-0.644148	4.37e-34
Anapc11	0.600395	2.8e-39
Anapc13	0.504342	2.35e-28
Angpt1	-0.356524	4.25e-19
Angpt4	-0.720939	2.17e-24
Angptl4	-0.682451	1.49e-23
Ank	-0.39803	1.51e-10
Ankhd1	-0.252521	1.09e-15
Ankrd11	-0.520441	2.89e-27
Ankrd12	-0.643237	2.4e-34
Ankrd17	-0.406306	2.22e-19
Ankrd28	-0.522883	8.09e-47
Antxr1	-0.641384	1.16e-29
Antxr2	-0.278148	3.22e-13
Anxa1	-0.692844	5.87e-18
Ap2m1	0.437481	1.5e-19
Ap2s1	0.343938	8.98e-13
Ap3s1	0.547782	3.83e-27
Apbb2	-0.378587	3.13e-19
Apc	-0.300699	5.97e-16
Aplp2	-0.816509	1.96e-53
Apoa1bp	0.932973	7.68e-177
Apoe	-1.10076	6e-25
App	-0.535552	5.63e-35
Appl1	-0.286507	5.27e-21
Ar	-1.05261	4.4e-70
Arcn1	-0.409857	2.28e-21
Arf5	0.484838	5.83e-33
Arf6	0.560562	8.88e-32
Arfgef1	-0.275439	1.75e-19
Arhgap18	-0.380114	1.05e-27
Arhgap23	-0.31173	1.35e-21
Arhgap5	-0.717498	1.04e-47
Arhgef10l	-0.302548	1.35e-25
Arhgef11	-0.279524	4e-22
Arhgef12	-0.653476	2.97e-51
Arid1b	-0.335613	2.44e-21
Arid4a	-0.256715	1.53e-13
Arid4b	-0.385426	2.11e-19
Arid5b	-0.731128	7.52e-36
Arl3	0.255337	1.68e-06
Arl6ip5	0.305535	2.8e-09
Arpc1b	0.441526	6.99e-10
Arpp19	0.433674	2.26e-24
Arrdc3	-0.361004	9.03e-15
Arrdc4	-0.452666	2.12e-10
Asap1	-0.685501	1.63e-41
Ascc3	-0.319463	3.51e-20
Ash1l	-0.676782	8.2e-40
Asna1	0.372247	2.14e-25
Atad2b	-0.252469	4.17e-22
Atf3	-0.904258	8.39e-09
Atf4	-0.410862	3.32e-16
Atf6	-0.558605	1.36e-41
Atf7	-0.262893	6.81e-16
Atf7ip	-0.299933	4.58e-15
Atn1	-0.475409	8.29e-54
Atox1	0.600576	4.41e-49
Atp13a3	-0.56202	5.46e-35
Atp1b3	0.436772	3.9e-13
Atp2a2	-0.490092	1.04e-27
Atp5b	0.389733	5.11e-24
Atp5c1	0.340751	1.73e-15
Atp5d	0.308406	6.1e-13
Atp5g1	0.688896	4.32e-53
Atp5j	0.580319	1.76e-51
Atp5j2	0.332644	1.51e-20
Atp5k	0.30429	1.75e-16
Atp5l	0.754398	1.42e-87
Atp5o	2.04154	0
Atp5o.1	-1.50366	1.33e-168
Atp6v0b	0.334203	1.93e-11
Atp6v0e	0.446299	2.24e-21
Atp6v1f	0.349523	2.48e-17
Atp6v1g1	0.580279	4.03e-41
Atp8b2	-0.262508	8.62e-23
Atpif1	0.443079	7.1e-24
Atrx	-0.666735	2.51e-41
Atxn2	-0.317325	3.63e-24
Atxn2l	-0.315464	6.45e-24
Auts2	-0.472851	1.18e-18
AY036118	-2.57409	2.4e-224
Azin1	-0.418329	5.56e-15
B2m	1.16458	1.02e-55
Babam2	-0.325637	2.21e-43
Bace1	-0.260716	1.16e-16
Bach1	-0.520569	1.56e-29
Bad	0.259338	1.76e-05
Bag1	0.403911	2.13e-23
Bambi	1.0061	2.66e-33
Banf1	0.258175	1.27e-07
Bax	0.312184	3.91e-07
Baz1b	-0.327006	8.05e-18
Baz2b	-0.420534	4.29e-28
BC004004	0.37197	1.02e-15
BC005537	-0.455096	3.19e-26
BC026585	0.40103	8.37e-83
BC029214	0.259692	2.54e-54
BC031181	0.405459	7.38e-14
Bc1	-0.472447	1.37e-22
Bccip	0.273957	2e-08
Bcl2l11	-0.388256	5.94e-17
Bcl6	-0.277795	6.07e-19
Bcl9l	-0.322208	6.52e-25
Bclaf1	-0.526287	1.12e-30
Bet1	0.264736	1.31e-05
Bex3	-0.437322	3.03e-45
Bglap	1.68521	5.03e-40
Bglap2	1.60434	4.14e-34
Bglap3	3.86647	1.36e-150
Bhlhe40	-0.406436	3.44e-12
Bicc1	-0.76023	3.61e-48
Birc2	-0.297911	3.33e-20
Birc6	-0.52377	1.06e-30
Bmp1	-0.825975	2.57e-50
Bmp2	-0.376597	3.94e-11
Bmp3	-0.607718	2.45e-15
Bmp5	-0.34758	6.57e-18
Bmp6	-0.617268	1.49e-34
Bmp8a	-0.319818	2.14e-08
Bmpr2	-0.691671	5.82e-51
Bmt2	-0.25717	2.45e-26
Bod1l	-0.380512	7.81e-22
Bola2	0.2628	3.91e-07
Bola3	0.347919	2.22e-13
Bptf	-0.418561	8.62e-21
Braf	-0.258955	1.35e-22
Brd1	-0.681106	5.51e-68
Brd2	-0.477336	2.32e-18
Brd4	-0.26577	9.9e-15
Brd9	-0.27043	1.21e-15
Bre	0.417391	1.11e-87
Brk1	0.256394	7.5e-10
Bscl2	0.298505	2.08e-08
Bsg	0.441073	8.16e-28
Btbd7	-0.842416	5.95e-85
Btf3l4	0.642566	4.66e-60
Btg1	-0.380083	2.16e-09
Btg2	-0.72407	5.03e-18
Bud31	0.46741	3.29e-25
Bzw1	-0.348524	7.88e-17
C1d	0.355202	1.07e-10
C1qtnf12	-0.376991	4.05e-43
C1qtnf6	0.271345	6.37e-08
C1ra	-0.732086	3.63e-45
C1s1	-0.607073	2.48e-34
C3	-0.261318	1.47e-06
C330006A16Rik	0.463462	8.96e-80
C430049E01Rik	-0.285748	4.36e-30
C4b	-1.15563	3.85e-48
CAAA01118383.1	-0.255569	2.77e-31
Cadm1	0.347127	4.47e-06
Cald1	-0.820155	8.56e-55
Calm2	0.584665	1.02e-42
Calu	-0.467357	2.01e-26
Camk2n1	-0.397845	2.57e-16
Camp	1.02736	1.31e-147
Cap1	-0.399786	1.7e-34
Capns1	0.262485	2.58e-08
Capzb	0.410231	2.64e-17
Car2	0.286775	4.56e-07
Car3	1.40421	9.04e-38
Carkd	0.623495	1.56e-125
Casc4	-0.254819	5.25e-16
Casp3	-0.338294	5.41e-37
Casp4	-0.487442	5.92e-25
Cast	-0.735882	1.15e-64
Cavin1	-0.627779	3.26e-67
Cavin3	-0.909412	5.14e-99
Cbfb	0.257111	1.04e-06
Cbl	-0.252422	4.38e-16
Cblb	-0.314116	1.27e-22
Ccar1	-0.272103	7.94e-15
Ccdc12	0.46978	3.16e-21
Ccdc124	0.373755	5.56e-13
Ccdc3	-0.65241	2.01e-24
Ccdc47	-0.284569	8.03e-19
Ccdc50	-0.360086	2.91e-22
Ccdc53	0.483159	8.4e-99
Ccdc82	-0.286293	1.59e-20
Ccdc88a	-0.391819	1.76e-19
Ccl2	-0.628818	9.67e-18
Ccnd1	-0.287713	3.1e-07
Ccnl1	-0.392009	1.48e-11
Cct2	-0.365049	8.53e-21
Cct4	0.261841	1.61e-07
Cct5	0.263497	3.65e-06
Cd200	-0.372447	1.83e-09
Cd24a	0.260323	4.95e-23
Cd2ap	-0.594941	9.83e-35
Cd302	-0.886819	5.73e-48
Cd47	-0.491493	3.27e-23
Cd59a	0.491565	4.12e-21
Cd63	0.824073	2.43e-121
Cd74	0.576463	1.36e-61
Cdc123	0.269642	1.42e-07
Cdc26	0.404048	4.84e-19
Cdc37l1	-0.373157	6.04e-27
Cdc40	-0.276022	5.45e-21
Cdc42bpa	-0.572304	2.25e-41
Cdh11	-1.37678	2.72e-103
Cdh2	-0.475889	1.19e-17
Cdk12	-0.276021	8e-17
Cdk13	-0.32537	1.02e-21
Cdk14	-0.41694	4.78e-28
Cdk2ap1	0.307976	1.56e-10
Cdk2ap2	0.455464	3.66e-17
Cdk4	0.483284	7.96e-23
Cdkn1b	-0.333025	6.97e-27
Cdkn1c	-0.467392	2.61e-12
Cdkn2aip	-0.313124	1.16e-23
Cdo1	0.773497	2.19e-26
Cebpa	-0.270962	3.84e-11
Cebpd	-3.41541	2.53e-205
Cebpz	-0.279689	1.87e-13
Cenpb	-0.337376	3.37e-19
Cenpx	-0.595748	3.52e-76
Cep350	-0.374024	1.48e-30
Cercam	0.267436	5.2e-07
Cfh	-0.890847	9.7e-78
Cfl1	0.534634	4.2e-32
Cflar	-0.260624	1.32e-14
Cgref1	0.988432	1.66e-42
Chad	0.843774	3.29e-113
Chchd1	0.266222	2.7e-09
Chd2	-0.496769	5.73e-33
Chd4	-0.650032	1.3e-38
Chd6	-0.483174	2.76e-30
Chd9	-0.459493	3.29e-35
Chil3	0.290759	1.14e-30
Chka	-0.352936	3.5e-06
Chmp1b	-0.276328	1.37e-33
Chmp4b	0.803061	1.3e-69
Chn1	0.489214	2.06e-24
Chrdl1	-0.751023	6.87e-26
Chst15	-0.481667	9.26e-35
Cib1	0.328995	1.02e-12
Cisd1	0.321407	1.09e-11
Cisd3	0.302914	2.43e-13
Ckap5	-0.275311	1.99e-20
Clec11a	0.338105	5.59e-06
Clec2d	-0.553219	1.46e-34
Clic4	-0.474633	1.96e-16
Clint1	-0.281646	3.05e-10
Clk1	-0.833944	2.61e-51
Clk4	-0.404436	3.16e-23
Clmp	-0.711671	1.86e-36
Clstn1	-0.390573	4.9e-24
Cltc	-0.379284	9.57e-18
Cmas	0.261529	5.14e-11
Cmpk1	0.265327	4.62e-06
Cnih1	0.265801	8.95e-08
Cnn2	0.324822	1.21e-06
Cnn3	0.267678	0.00139314
Cnot1	-0.329911	1.3e-22
Cnot3	-0.319638	1.08e-23
Cnot6	-0.295871	1.25e-13
Cnot6l	-0.272857	8.07e-18
Cnpy2	0.41527	5.95e-25
Coa3	0.401334	2.87e-17
Col11a1	0.794777	8.45e-24
Col11a2	0.369826	3.55e-17
Col12a1	-0.43551	1.65e-08
Col1a2	0.35042	4.59e-14
Col25a1	-0.382724	2.38e-15
Col2a1	0.469354	4.59e-38
Col3a1	0.788765	7.15e-05
Col4a1	-0.370711	1.39e-13
Col4a2	-0.271069	3.74e-12
Col5a1	-0.271236	0.00133145
Col6a5	-0.959142	2.07e-30
Col9a1	0.367566	1.4e-54
Col9a2	0.456509	5.6e-64
Col9a3	0.659242	6.93e-98
Colec12	-1.09933	2.79e-74
Commd3	0.360911	5.35e-14
Comp	-0.938289	0.00262181
Cop1	-0.581626	2.99e-69
Copb1	-0.277536	6.45e-14
Cope	0.681579	6.23e-43
Cops9	-1.79136	3.56e-191
Copz1	0.486013	1.25e-23
Copz2	0.799353	2.37e-63
Coq10b	-0.323154	1.43e-14
Coro1b	0.26768	2.52e-05
Cox14	0.43263	8.06e-22
Cox4i1	0.716074	1.21e-103
Cox4i2	0.266465	0.00889611
Cox5a	0.550376	2.09e-31
Cox5b	0.382387	2.85e-22
Cox6a1	1.42268	3.29e-173
Cox6b1	0.773712	1.11e-76
Cox6c	0.425334	2.03e-33
Cox7a2	0.445386	9.53e-32
Cox7a2l	0.360543	2.97e-13
Cox7c	0.39183	8.95e-28
Cox8a	0.358201	1.18e-23
Cp	-0.956941	1.81e-45
Cpd	-0.295441	1.38e-22
Cpe	1.15435	7.81e-81
Cpeb4	-0.376186	6.91e-26
Cped1	-0.54402	2.74e-38
Cpne3	-0.266916	5.01e-12
Cpsf3l	0.3255	3.81e-60
Cpxm1	-0.490499	1.33e-17
Cpz	0.875655	1.38e-31
Creb1	-0.272456	2.76e-17
Creb3	0.310118	2.87e-10
Creb3l1	0.398429	2.96e-18
Creb3l2	-0.267295	4.13e-11
Crebbp	-0.482227	5.03e-31
Crebrf	-0.556309	3.45e-44
Crebzf	-0.320226	1.75e-23
Creld2	0.588217	1.9e-22
Crim1	-0.276461	4.36e-18
Crip2	0.30762	2.98e-05
Cryab	0.819179	1.48e-32
Cryzl2	-0.337066	9.11e-41
Csde1	-0.398921	3.93e-20
Csf1	-1.03851	1.11e-43
Csnk1a1	-0.510275	1.16e-30
Csnk2a1	-0.427126	1.54e-26
Csnk2a2	-0.534958	9.61e-58
Cspp1	-0.256929	1.54e-14
Cstb	0.50502	1.11e-23
Ctage5	0.543761	1.73e-109
Ctbp1	0.463238	6.07e-23
Ctdsp2	-0.542134	1.41e-38
Ctdspl	-0.541073	2.09e-32
Ctgf	-2.51501	1.29e-93
Cthrc1	0.78261	1.5e-22
Ctnna1	-0.292318	3.49e-16
Ctnnb1	-0.771553	1.57e-58
Ctnnd1	-0.368557	1.41e-22
Ctsk	-0.272294	1.79e-10
Ctsl	-0.969024	1.86e-69
Cul1	-0.389091	1.27e-15
Cul3	-0.550281	4.9e-45
Cuta	0.371881	4.17e-16
Cwf19l2	-0.336763	1.42e-23
Cxcl1	-0.694487	6.38e-17
Cxcl10	-0.337375	3.26e-09
Cxcl12	-1.58141	5.17e-77
Cxcl14	-1.82013	1.38e-45
Cxx1a	0.682215	3.88e-128
Cxx1b	0.367603	5.88e-75
Cyc1	0.332687	8.87e-09
Cycs	0.502058	1.2e-26
Cyfip1	-0.323154	7.84e-20
Cyfip2	-0.261567	1.07e-07
Cygb	-0.403484	7.36e-24
Cyp1b1	-0.852505	2.98e-34
Cyr61	-0.326625	0.000297111
Cyth3	-0.54611	1.77e-35
D10Wsu102e	-0.413362	5.92e-14
D16Ertd472e	-0.329443	1.06e-16
D830025C05Rik	-0.280055	2.45e-26
D8Ertd738e	0.427419	2.92e-21
Daam1	-0.291299	3.9e-16
Daam2	-0.527959	5.57e-36
Dab2ip	-0.330376	1.24e-17
Dact1	-0.34863	1.2e-18
Dad1	0.71435	1.27e-61
Dag1	-0.370761	2.05e-21
Dap	0.281882	3.79e-09
Dbi	0.250657	0.00981609
Dcn	0.903274	5.43e-25
Dctn3	0.263442	1.68e-09
Dctn4	-0.536366	2.66e-44
Dcun1d5	0.346132	5.29e-12
Ddi2	-0.273401	4.34e-14
Ddost	0.27448	2.84e-08
Ddr2	-0.445468	4.85e-16
Ddx17	-0.60908	2.69e-36
Ddx3x	-0.550559	3.26e-24
Ddx5	-0.71153	9.72e-52
Ddx50	-0.640512	2.54e-45
Ddx6	-0.734205	5.97e-57
Deb1	0.463319	7.78e-94
Dennd4a	-0.633095	1.4e-46
Dennd5b	-0.255735	1.6e-15
Derl2	0.253314	0.00022761
Dfna5	0.252829	2.3e-34
Dgkh	-0.311795	1.78e-28
Dhrs3	-0.631269	1.78e-38
DHRSX	0.462426	7.55e-86
Dhx36	-0.498725	1.12e-39
Dhx9	-0.327688	3.45e-21
Diaph2	-0.251069	1.91e-14
Dicer1	-0.271807	9.18e-23
Dlc1	-0.397021	3.97e-17
Dlg5	-0.320831	6.8e-17
Dlst	-0.306597	1.78e-23
Dmac1	-0.674427	3.52e-76
Dmp1	0.687955	2.5e-07
Dmtf1	-0.28421	3.25e-20
Dmxl1	-0.396352	2.24e-28
Dnaja1	-0.397775	3.84e-06
Dnajb11	0.265648	8.64e-07
Dnajb4	-0.472985	1.28e-18
Dnajc10	-0.280169	3.32e-13
Dnm3os	-0.493192	1.74e-24
Dock1	-0.257845	7.01e-15
Dock4	-0.261071	3.76e-26
Dpcd	0.375373	3.68e-73
Dpep1	-0.556513	3.52e-19
Dpm3	0.336374	9.28e-16
Dpy19l1	-0.275708	8.03e-17
Dpysl3	-0.592167	4.01e-31
Dse	-0.258404	9.46e-14
Dst	-0.506702	1.06e-23
Dusp1	-0.272522	0.0111856
Dusp11	-0.425512	4.63e-23
Dync1h1	-0.412614	1.21e-22
Dync1i2	-0.310019	7.6e-11
Dynll1	0.94612	3.54e-91
Dynlrb1	0.679681	3.48e-60
Dyrk2	-0.491297	1.53e-44
Ebf1	-0.66154	4.31e-31
Ebf3	-0.904098	9.24e-35
Ece1	-0.472946	1.31e-28
Edf1	0.43982	6.13e-28
Eea1	-0.362959	3.91e-25
Eef1a1	-0.294347	1.63e-15
Eef1akmt1	-0.262561	2.52e-34
Eef1b2	-0.69861	1.32e-45
Eef1g	0.993715	7.28e-119
Efemp2	0.289398	1.92e-06
Egfr	-0.267313	2.48e-15
Egln1	-0.472352	2.06e-46
Egr1	-1.68139	4.25e-47
Egr2	-0.378871	2.26e-13
Egr3	-0.975618	2.1e-73
Eid1	-0.401816	3.78e-17
Eif1	0.450145	1.33e-47
Eif3a	-0.440628	3.13e-21
Eif3c	-0.396997	7.43e-19
Eif3f	0.729011	9.68e-52
Eif3g	0.286831	1.63e-07
Eif3h	0.334414	6.8e-14
Eif3k	0.583238	3.36e-42
Eif4a1	0.461431	2.31e-20
Eif4ebp1	0.43483	5.99e-12
Eif4ebp2	-0.336789	6.2e-31
Eif4g2	-0.535738	3.05e-40
Eif4g3	-0.276085	1.27e-12
Eif5a	0.632582	2.65e-51
Eif6	0.388051	5.79e-15
Elane	0.413877	2.24e-71
Elf1	-0.371918	3.37e-22
Elf2	-0.31733	1.76e-19
Eloa	-0.367786	1.92e-44
Elob	-2.29577	1.67e-223
Eloc	-1.02041	6.23e-120
Emc10	0.505105	8.52e-28
Emc4	0.256619	1.67e-06
Emg1	0.347968	2.13e-12
Emp1	-0.390815	2.33e-13
Emp2	-0.356204	3.65e-12
Enah	-0.60315	5.53e-33
Eno1	0.626395	5.53e-34
Enpp1	-0.453905	1.01e-13
Enpp4	-0.323275	1.14e-17
Enpp5	-0.267309	3.01e-17
Enpp6	-0.309343	1.44e-09
Ensa	-0.314261	2.61e-27
Ep300	-0.425062	2.15e-35
Ep400	-0.414	1.14e-24
Epas1	-0.907428	1.48e-56
Epb41l2	-0.846612	5.7e-61
Epc2	-0.361685	8.39e-26
Epha2	-0.295333	1.04e-14
Eprs	-0.376943	3.54e-14
Erbb2ip	0.301989	9.66e-54
Erbin	-0.620927	1.65e-65
Erdr1	1.04813	1.2e-172
Erg28	-0.325557	1.92e-37
Ergic3	0.341863	3.84e-19
Erh	1.33399	1.17e-146
Eri3	0.351556	9.39e-17
Ermp1	-0.29265	1.08e-13
Errfi1	-1.15271	2.08e-44
Esm1	-0.871444	9.94e-31
Esr1	-0.385748	9.56e-20
Esyt1	-0.27734	3.02e-16
Esyt2	-0.274215	1.17e-16
Etnk1	-0.283645	1.29e-19
Ets1	-0.442009	4.21e-21
Eya1	-0.290929	3.13e-19
F3	-0.388706	1.18e-10
Fam101b	0.463519	1.25e-84
Fam103a1	0.318469	4.11e-11
Fam132a	0.671343	3.22e-115
Fam134a	0.311882	1.47e-59
Fam134b	0.334424	3.66e-53
Fam162a	0.250425	5.35e-05
Fam177a	0.421088	9.81e-63
Fam193a	-0.293538	1.87e-22
Fam195b	1.51698	1.41e-272
Fam208a	-0.407768	2.74e-28
Fam20a	-0.341398	6.55e-18
Fam20c	-0.282615	0.000133814
Fam21	0.272917	5.6e-48
Fam46c	-0.360288	8.25e-22
Fam63b	0.910694	1.38e-161
Fam69a	-0.26414	2.3e-13
Fam91a1	-0.359749	1.23e-40
Fam96a	0.332844	2.12e-12
Fap	-0.388632	9.13e-19
Fat1	-0.563378	5.1e-26
Fat3	-0.408547	1.54e-14
Fau	-0.36069	1.84e-27
Fbl	0.293786	2.73e-07
Fbln5	-0.979814	1.8e-25
Fbn1	-0.859137	2.37e-28
Fbxl3	-0.312312	2.73e-21
Fbxl7	-0.538517	4.74e-46
Fcer1g	0.59273	1.49e-21
Fcho2	-0.411077	1.79e-33
Fdx1l	0.449174	1.13e-94
Fermt2	-0.468568	1.35e-20
Fgd6	-0.302408	1.9e-18
Fgf7	-0.504073	2.11e-22
Fgfr1	-0.381271	1.04e-13
Fgfr2	-0.841473	9.03e-46
Fgfr3	-0.32498	3.39e-15
Fhl2	-0.5495	1.85e-19
Fign	-0.492325	1.06e-22
Fkbp10	0.344362	8.85e-13
Fkbp11	0.365757	1.37e-13
Fkbp1a	0.858376	4.45e-73
Fkbp2	0.35127	7.02e-12
Fkbp4	0.437676	2.52e-13
Fkbp7	0.707497	8.76e-45
Flna	-0.333989	2.55e-14
Flrt2	-0.395161	4.86e-17
Fmc1	-0.46986	2.73e-58
Fmo1	-0.592986	2.13e-27
Fmo2	-0.409364	2.94e-19
Fmod	0.309278	1.34e-05
Fn1	0.703141	2.92e-35
Fndc3a	-0.410222	7.51e-20
Fndc3b	-0.573681	7.95e-31
Fnip1	-0.273153	4.05e-16
Fos	-0.768208	0.000657622
Fosb	-1.35755	1.17e-42
Foxc1	-0.791067	1.54e-38
Foxd1	-0.362514	6.12e-22
Foxn3	-0.845819	4.51e-56
Foxp1	-0.442488	5.33e-24
Foxs1	-0.261847	2.83e-15
Frmd6	-0.765128	2.26e-44
Fst	-0.817786	4.64e-34
Fstl1	-0.947529	1.39e-27
Fth1	-0.345006	1.09e-12
Ftl1	0.856229	1.31e-111
Ftl1-ps1	-0.814668	3.25e-92
Fubp1	-0.31498	5.09e-13
Fuca1	0.266013	1.35e-07
Fundc2	0.255791	1.41e-05
Fus	-0.415107	2.77e-14
Fut8	-0.255908	2.22e-15
Fxr1	-0.411606	4.58e-27
Fxyd1	0.404108	1.84e-24
Fyn	0.262231	2.91e-08
Fzd5	-0.702126	1.31e-53
Fzd8	-0.261409	3.8e-17
Gabarap	0.422895	3.05e-31
Gabarapl2	0.309818	1.6e-12
Gadd45b	-1.57913	3.84e-55
Gadd45g	0.618786	1.1e-15
Gas6	-1.2722	1.58e-41
Gatad2b	-0.270596	1.43e-14
Gatd1	-0.383643	3.19e-48
Gbas	0.268472	3.66e-53
Gcc2	-0.270121	3.44e-13
Gdpd2	-0.622207	2.27e-23
Gdpd3	-0.696406	1.21e-37
Gemin7	0.418042	2.52e-19
Ggps1	-0.256683	4.17e-20
Ggt5	-0.531539	6.48e-23
Ghr	-0.303538	1.62e-15
Gipc1	0.36601	9.42e-21
Glg1	-0.486954	3.02e-27
Glmp	0.311909	1.06e-10
Glo1	0.264198	7.65e-06
Glrx5	0.256151	2.84e-06
Gls	-0.668066	4.48e-37
Gltscr2	1.3549	1.4e-257
Gnai2	0.294409	1.84e-13
Gnao1	-0.260134	9.81e-18
Gnb1	0.486159	2.41e-20
Gnb2l1	2.63342	0
Gnb5	-0.283874	8.08e-35
Gnl3	-0.285436	9.13e-11
Gns	-0.398147	1.76e-23
Golm1	-0.267393	7.21e-16
Gorasp2	0.319557	1.51e-11
Gpatch8	-0.330529	5.97e-21
Gpc1	-0.877556	2.61e-55
Gpm6b	-0.379937	9.38e-19
Gpr180	0.275191	7.03e-07
Gpr88	-0.385062	6.51e-21
Gpx1	0.361994	6.41e-12
Gpx3	0.591543	4.8e-15
Gpx4	0.380933	6.2e-23
Gpx7	0.692257	2.48e-43
Gpx8	0.628644	5.02e-47
Grcc10	0.335252	1.6e-06
Grem1	-0.87506	8.63e-20
Gsk3b	-0.360669	1.36e-17
Gtf2i	-0.399122	9.95e-21
Gucy1a1	-0.854403	3.08e-83
Gucy1a3	0.535005	6.18e-97
Gucy1b1	-0.257208	2.25e-23
Guk1	0.322786	1.09e-10
H13	0.383966	7.53e-18
H1f0	0.254191	3.17e-06
H2afj	0.300736	5.5e-12
H2afz	0.524562	1.84e-25
H2-D1	-0.36209	3.19e-19
H2-K1	-1.05552	1.69e-60
H2-Q10	-0.412495	8.66e-20
H2-Q4	-1.23215	8.99e-82
H2-Q6	-0.420301	2.18e-24
H2-Q7	-0.738087	1.28e-43
H2-T23	-0.817693	7.7e-64
H3f3a	-0.542127	6.98e-53
Hadha	-0.284497	5.32e-17
Haus3	-0.343989	1.72e-21
Hax1	0.398435	3.07e-18
Hbb-bs	-0.653653	4.14e-06
Hbb-bt	-0.474614	2.62e-12
Hcfc1r1	0.251264	3.9e-06
Hdgfl2	-0.443846	2.88e-51
Hdgfl3	-0.34784	5.25e-32
Hdgfrp2	0.396435	3.28e-67
Hdlbp	-0.652643	3.47e-34
Heca	-0.309233	1.91e-27
Hectd1	-0.463759	1.6e-30
Heg1	-0.296922	1.06e-07
Helz	-0.326958	7.72e-20
Heph	-0.375684	1.27e-22
Herc1	-0.362696	4.34e-20
Hes1	-0.34875	0.00182653
Hexa	0.375086	1.38e-11
Hexim1	-0.455893	7.77e-24
Hgs	0.253984	2.37e-40
Hiat1	0.321202	1.21e-56
Hif1a	-0.518994	2.83e-35
Higd1a	0.609427	2.97e-37
Higd2a	0.429459	8.52e-17
Hikeshi	-0.480837	7.4e-62
Hipk1	-0.515479	7.7e-31
Hist1h4d	-0.256507	4.12e-22
Hivep1	-0.297162	3.76e-22
Hivep3	-0.483293	1.04e-23
Hjurp	-0.301116	3.74e-23
Hk2	-0.328165	7.08e-05
Hmg20a	-0.271371	6.84e-20
Hmgb2	-0.324914	8.87e-15
Hmgcs2	-0.32638	3.86e-18
Hmgn2	0.455301	1.14e-11
Hmgn3	0.277359	2.91e-05
Hn1	1.13151	5e-196
Hnrnpa0	-0.747432	6.44e-61
Hnrnpd	-0.302763	1.42e-15
Hnrnph1	-0.435606	3.33e-23
Hnrnpu	-0.715662	7.99e-51
Hnrnpul1	-0.261109	1.58e-13
Homer2	0.257693	9.78e-21
Hook3	-0.61175	2.08e-43
Hp	-0.872688	1.25e-15
Hp1bp3	-0.281336	1.41e-13
Hpcal1	0.382038	3.4e-12
Hpf1	-0.471594	1.15e-53
Hpgd	-0.974478	2.41e-36
Hrsp12	0.369907	1.39e-69
Hsbp1	0.479992	5.62e-26
Hsd17b11	-0.4421	2.4e-29
Hsp90aa1	-0.517654	3.9e-06
Hsp90ab1	-0.493655	1.26e-42
Hspa13	-0.34507	7.24e-26
Hspa1a	-0.636545	0.00158184
Hspa1b	-0.856254	4.59e-20
Hspa4	-0.261246	6.28e-14
Hspa5	-0.312505	7.02e-11
Hspb1	-0.276566	0.000357771
Hspe1	0.284596	1.86e-08
Huwe1	-0.583619	1.02e-41
Hvcn1	-0.675727	1.56e-29
Hypk	0.639244	6.3e-41
Ibsp	0.428222	1.42e-07
Icam1	-0.573883	2.82e-27
Ict1	0.698691	1.19e-142
Id1	-0.36693	4.14e-09
Id4	-0.869962	1.39e-32
Ier3	-0.986106	9.78e-21
Ier3ip1	0.572059	8e-39
Ier5	-0.67809	1.83e-13
Ier5l	-0.487926	4.18e-15
Ifi202b	-0.36608	4.43e-28
Ifi203	-0.301154	1.27e-23
Ifi30	0.26992	5.6e-48
Ifitm2	0.33647	5.63e-14
Ifitm5	1.16161	6.29e-45
Ifnar2	-0.430963	2.98e-19
Ifngr2	-0.250494	8.44e-10
Ifrd1	-0.901637	1.72e-20
Ift20	0.499939	2.63e-24
Igf1r	-0.417248	2.28e-20
Igf2r	-0.265096	4.03e-14
Igfbp4	-1.10179	1.18e-32
Igfbp5	-2.26496	9.87e-76
Igfbp7	-0.779475	8.19e-27
Igkc	-0.296398	3.2e-26
Igsf10	-0.410641	9.58e-26
Igsf3	-0.570657	3.09e-22
Il1r1	-0.544313	1.33e-35
Il6st	-0.753142	3.23e-49
Ilk	0.26405	6.59e-06
Immp1l	0.434566	1.01e-18
Impad1	-0.264716	1.32e-14
Impdh2	0.408333	1.92e-10
Ino80d	-0.352421	1.99e-21
Ints6	-0.666965	5.6e-50
Ints6l	-0.29567	1.91e-30
Iqgap1	-0.296503	3.26e-12
Irf1	-1.05252	6.29e-44
Irf2	-0.262314	1.52e-15
Irf2bp2	-0.738827	3.36e-50
Irf2bpl	-0.318485	7.29e-08
Irs2	-0.670497	4.52e-41
Iscu	0.476558	3.57e-24
Islr	-0.86053	1.29e-33
Ism1	-0.314218	9.54e-14
Itga1	-0.889903	9.23e-43
Itga9	-0.376035	3.12e-18
Itgav	-0.380464	3.18e-18
Itgb1	-0.719014	6.7e-61
Itgb3	-0.277181	5.28e-12
Itgb5	-0.458384	1.64e-18
Itm2b	0.279493	2.81e-20
Itm2c	0.339157	3.46e-15
Itpr1	-0.31489	1.09e-18
Itpr2	-0.350076	6.68e-21
Jag1	-0.258379	4.51e-10
Jak1	-0.45513	5.82e-17
Jak2	-0.280574	5.42e-18
Jdp2	-0.559986	1.63e-44
Jmjd1c	-0.451908	7.94e-21
Josd2	0.342391	1.47e-09
Jpt1	-0.850066	2.44e-97
Jtb	0.300602	8.3e-08
Jun	-1.16174	7.12e-27
Junb	-0.486559	1.62e-10
Jund	0.796585	1.45e-38
Kansl1	-0.324756	1.57e-20
Kat6a	-0.418672	3.69e-33
Kat6b	-0.347474	2.2e-27
Kazald1	1.20465	6.56e-57
Kcnk1	0.364374	2.06e-09
Kcnq1ot1	-0.531592	1.24e-09
Kctd12	-1.62485	1.21e-80
Kctd17	-0.252893	1.97e-28
Kdelr2	0.792252	2.6e-21
Kdelr3	0.551625	5.55e-30
Kdm2a	-0.418327	4.12e-28
Kdm5a	-0.375863	5.1e-23
Kdm5b	-0.297877	1.28e-12
Kdm6a	-0.258566	5.54e-19
Kdm6b	-0.278202	3.16e-09
Kdm7a	-0.539611	2.34e-36
Khsrp	-0.28156	5.04e-26
Kif13b	-0.813942	1.74e-82
Kif1b	-0.270139	4.79e-15
Kirrel	-0.665248	9.53e-61
Kitl	-1.67265	3.8e-64
Klf2	-0.272952	0.0709859
Klf3	-0.436585	4.62e-16
Klf4	-0.415713	7.74e-05
Klf6	-0.387638	0.000396064
Klf7	-0.254845	4.01e-13
Klhl24	-0.922043	2.1e-74
Klhl33	-0.329049	3.65e-24
Kmt2a	-0.663958	1.83e-53
Kmt2c	-0.391183	1.25e-25
Kmt2e	-0.77819	5.57e-49
Kmt5a	-0.551971	2.99e-69
Kmt5b	-0.612972	3.24e-74
Kng2	-0.390041	7.23e-13
Krtcap2	0.571941	1.19e-43
Ktn1	-0.332508	1.67e-17
l7Rn6	0.683572	2.23e-133
Lama4	-0.296972	1.07e-15
Lamb2	-0.385836	2.38e-17
Lamc1	-0.274379	2.12e-16
Lamp2	-0.632859	6.31e-35
Lamtor2	0.276419	1.09e-09
Lamtor5	0.393839	4.35e-17
Laptm4a	0.445979	2.04e-33
Larp1	-0.337243	9.55e-23
Larp4	-0.397058	1.47e-33
Lars2	-3.4546	7.74e-268
Lbp	-0.42686	1.06e-12
Lcn2	0.309299	6.19e-35
Ldha	0.529334	2.53e-26
Ldlrap1	-0.253137	9.54e-15
Lect1	0.383683	1.95e-65
Leng8	-0.282067	3.52e-21
Lepr	-1.35262	3.29e-65
Lgals1	1.33354	1.67e-95
Lgmn	0.30879	1.05e-06
Lhfp	0.292611	8.42e-10
Lifr	-1.16268	1.82e-52
Lima1	-0.401698	8.54e-26
Limch1	-0.910992	3.3e-30
Lims1	-0.289484	4.37e-14
Lipc	0.485112	8.29e-15
Lmna	-0.458991	7.08e-14
Lmo4	-0.43758	5.5e-20
Lmo7	-0.631221	3.62e-29
Lncpint	-0.44044	9.5e-31
Lnpep	-0.789215	1.57e-78
Lnpk	-0.284493	9.9e-30
Loxl1	-0.475933	8.04e-15
Loxl2	0.264982	5.95e-06
Lpl	-1.25596	4.23e-42
Lpp	-0.754161	6.3e-53
Lrp1	-0.834562	2.3e-50
Lrp4	0.504853	4.7e-06
Lrp5	-0.286475	3.18e-19
Lrp6	-0.332584	6.86e-18
Lrrc58	-0.346914	1.42e-10
Lsm12	-0.353081	1.89e-20
Lsm4	0.357411	5.63e-13
Lsm5	0.408029	4.53e-16
Lsm6	0.498834	1.31e-24
Ltbp1	-0.385676	3.92e-19
Ltbp2	-0.47558	3.09e-17
Ltbp3	-0.500522	6.64e-33
Ltf	0.327745	3.71e-47
Luc7l2	-0.542245	2.58e-25
Lum	0.789298	3.22e-23
Luzp1	-0.303364	1.3e-09
Lyrm5	0.252165	7.75e-43
Lyz2	0.780538	1.45e-118
Macf1	-0.751963	2.18e-52
Maf	-1.5941	2.24e-74
Mafb	-1.1627	1.02e-35
Magt1	-0.298789	1.8e-16
Maip1	-0.265802	1.3e-32
Maml3	-0.350289	1.42e-24
Man1a	-0.369134	3.6e-17
Man2a1	-0.261742	8.97e-17
Man2a2	-0.26118	3.4e-20
Manf	0.730835	3.65e-31
Map1b	-0.637099	1.5e-26
Map2k2	0.409893	1.38e-17
Map3k2	-0.267284	1.98e-15
Map3k20	-0.273474	4.43e-28
Map4	-0.350434	5.21e-20
Map4k3	-0.315747	2.17e-21
Map4k4	-0.854233	1.65e-59
Mapkapk2	-0.28597	4.76e-19
Marcks	-0.92701	8.27e-47
Marcksl1	0.43123	7.42e-10
Mat2a	-0.293579	2.23e-14
Matr3	-0.397832	6.27e-24
Mbd2	-0.356524	2.3e-16
Mbd3	0.345055	2.51e-13
Mbnl1	-0.834918	1.39e-59
Mbnl2	-0.365953	1.31e-16
Mbtps1	-0.309993	8.98e-15
Mcl1	-0.843669	7.03e-52
Mcrip1	-0.985548	3.96e-124
Mdfi	0.376349	4.46e-13
Mdh2	0.412667	3.04e-23
Mdk	-0.407571	1.06e-10
Mea1	0.258507	4.23e-07
Med13	-0.555159	9.23e-38
Med13l	-0.624874	2.59e-37
Med28	0.484211	2.49e-24
Medag	-0.256899	1.52e-12
Mef2a	-0.632491	5.74e-31
Mef2d	-0.280522	2.88e-19
Mepce	-0.309808	6.48e-20
Mesd	-0.710346	3.89e-85
Mesdc1	0.431536	2.23e-80
Mesdc2	0.841549	9.21e-155
Metrnl	0.711112	5.05e-42
Mettl10	0.32998	4.44e-63
Mettl26	-0.392858	3.19e-48
Mfap2	0.629926	6.34e-31
Mfsd14a	-0.328414	3e-40
Mfsd14b	-0.324015	1.04e-38
Mga	-0.377406	4.41e-21
Mgll	-0.303735	1.41e-07
Mgst1	-0.278343	8.07e-09
Mgst3	0.40864	2.97e-14
Mia	0.278394	5.59e-16
Mia2	-0.71229	6.2e-88
Mia3	-0.287175	1.5e-13
Mib1	-0.292021	6.58e-19
Midn	-0.414702	1.37e-20
Mien1	0.258343	6.88e-06
Mier1	-0.414028	7.3e-25
Mif	0.409934	1.79e-10
Mindy1	-0.275556	1.09e-35
Mindy2	-1.37827	1.12e-142
Mindy3	-0.252672	8.74e-29
Minos1	0.695266	1.88e-62
Mkks	0.327511	5.87e-38
Mlf2	0.502209	1.9e-27
Mlip	0.534853	7.69e-18
Mllt4	0.304282	9.66e-54
Mme	-0.53187	1.2e-22
Mmp2	0.446683	2.79e-19
Mmp23	0.293638	5.24e-07
Mon2	-0.280792	5.58e-18
Morf4l1	0.52668	2.62e-46
Morf4l2	0.544126	1.11e-30
Mosmo	-0.32609	1.32e-39
Mospd3	0.299244	3.12e-14
Mpc1	0.373525	9.41e-14
Mpdz	-0.332659	2.92e-16
Mpnd	0.463727	9.18e-22
Mpo	0.275991	1.76e-36
Mpp6	0.253284	0.332745
Mprip	-0.540537	1.55e-34
Mrc2	-0.524335	2.17e-29
Mrfap1	0.256903	1.25e-07
Mrpl14	0.416707	3.5e-20
Mrpl17	0.354164	3.9e-16
Mrpl20	0.291177	3.84e-08
Mrpl23	0.282133	1.35e-05
Mrpl28	0.343535	2.73e-13
Mrpl30	0.270603	9.89e-08
Mrpl33	0.36595	1.54e-17
Mrpl36	0.366301	9.14e-15
Mrpl42	0.491934	4.39e-24
Mrpl54	0.390125	1.49e-16
Mrpl57	0.297355	1.19e-08
Mrpl58	-0.467478	2.32e-60
Mrps12	0.415129	2.07e-18
Mrps14	0.435543	1.37e-16
Mrps17	0.261397	3.11e-05
Mrps21	0.522838	3.32e-29
Mrps33	0.45028	3.59e-20
Mrps36	0.251572	8.6e-06
Mrps6	-0.363877	2.07e-16
Msi2	-0.337239	1.05e-20
Msrb3	-0.252117	1.65e-16
Mt2	1.02414	5.1e-08
mt-Atp6	-0.787415	1.51e-124
mt-Atp8	-1.1634	2.55e-110
Mtch2	0.344502	2.33e-10
mt-Co1	-0.266731	3.23e-19
mt-Co2	-1.36389	1.78e-202
mt-Co3	-0.782576	1.63e-113
mt-Cytb	-0.920431	4.13e-140
Mthfd2	0.435492	2.9e-21
mt-Nd2	-2.179	1.14e-241
mt-Nd3	-2.1225	1.08e-223
mt-Nd4	-1.11169	1.16e-170
mt-Nd4l	-1.4904	9.78e-156
mt-Nd5	-1.59899	8.29e-174
mt-Nd6	-0.277751	4.18e-27
Mustn1	0.338364	0.00129689
Mxd4	-0.34368	7.76e-10
Myc	-0.568775	6.6e-16
Mycbp2	-0.604145	2.67e-34
Mydgf	0.335666	2.1e-13
Myeov2	2.27619	0
Myh9	-0.905878	2.6e-67
Myl12a	0.497721	2.43e-21
Myl12b	-0.459178	2.53e-22
Mylip	-0.502902	5.86e-28
Mylk	-0.632109	6.85e-32
Myo10	-0.657883	6.87e-39
Myo18a	-0.424732	3.05e-25
Myo1d	-0.397373	2.33e-27
Myo9a	-0.256465	1.06e-17
Myof	-0.314149	1.4e-19
Mysm1	-0.284117	1.61e-18
N6amt2	0.416581	5.52e-81
Naa38	0.368406	9.91e-12
Naaladl2	-0.395357	1.25e-24
Nans	0.263315	1.42e-07
Napa	0.353874	3.31e-12
Nasp	-0.346875	1.13e-18
Nav1	-0.254064	4.2e-11
Nav3	-0.259489	1.49e-16
Naxd	-0.63093	5.27e-77
Naxe	-0.633264	5.22e-80
Nbdy	-0.656333	4.57e-83
Nbeal1	-0.423791	4.18e-22
Nbl1	0.573756	8.78e-21
Nbr1	-0.289247	5.29e-18
Ncam1	-1.26816	3.16e-69
Ncl	-0.739442	8.34e-51
Ncoa4	-0.307223	8.79e-32
Ncoa7	-0.293952	4.12e-15
Ndnf	-0.811843	5.07e-40
Ndnl2	0.511343	1.87e-94
Ndufa1	0.391128	3.26e-19
Ndufa11	0.475751	2.17e-22
Ndufa12	0.543467	5.22e-32
Ndufa13	0.500798	4e-41
Ndufa2	0.631478	3.1e-64
Ndufa3	0.825874	7.81e-76
Ndufa4	0.527499	1.28e-30
Ndufa6	0.518373	2.18e-33
Ndufa7	0.277979	5.47e-11
Ndufa8	0.285082	1.32e-09
Ndufab1	0.419158	1.39e-24
Ndufaf8	-0.571289	5.39e-71
Ndufb2	0.434616	2.6e-23
Ndufb4	0.267508	9.43e-10
Ndufb5	0.367282	2.24e-17
Ndufb6	0.47058	6.94e-25
Ndufb7	0.297553	6.68e-13
Ndufb8	0.401008	1.31e-17
Ndufc2	0.363933	1.56e-16
Ndufs3	0.349192	1.59e-10
Ndufs5	0.353278	1.01e-16
Ndufs6	0.512628	4.94e-31
Ndufs7	0.30427	1.94e-11
Ndufs8	0.445135	1.8e-17
Ndufv2	0.305388	1.93e-08
Ndufv3	0.43667	2.71e-22
Neat1	-0.33282	0.0048348
Nectin2	-0.288359	1.59e-31
Nectin3	-0.556727	9.65e-65
Nedd4	-0.905789	1.28e-85
Nedd8	0.532948	5.92e-39
Nedd9	-0.645472	4.63e-32
Nek7	-0.28988	1.73e-19
Neo1	-0.590024	6.91e-34
Net1	-0.522755	1.42e-33
Nfat5	-0.437448	1.22e-19
Nfe2l1	-0.731593	7.15e-52
Nfe2l2	-0.447897	2.03e-19
Nfib	-1.13132	8.26e-86
Nfic	-0.657036	2.06e-40
Nfix	-0.733265	1.97e-54
Nfkb1	-0.40709	3.44e-16
Nfkbia	-0.585568	3.81e-15
Nfkbiz	-1.02051	5.1e-41
Ngfrap1	0.585767	2e-99
Ngp	1.16537	3.77e-177
Nhp2	0.381869	1.52e-15
Nhp2l1	1.32729	1.45e-240
Nid1	-0.274223	3.57e-16
Ninj1	0.454056	2.11e-18
Nipbl	-0.47144	1.45e-24
Nipsnap2	-0.274743	4.82e-31
Nisch	-0.265345	7.99e-09
Nktr	-0.526475	1.03e-25
Nme1	0.914337	5.35e-65
Nme2	-0.412071	3.2e-22
Nop10	0.788003	5.47e-58
Nop53	-0.72648	6.15e-93
Notch3	-0.373538	3.67e-21
Npc2	0.414464	6.14e-18
Npdc1	0.370786	5.64e-15
Npm3	0.39721	3.27e-10
Nptn	-0.83528	1.39e-62
Nr1d1	-0.472278	4e-31
Nr1d2	-0.352407	3.57e-25
Nr2c2	-0.253692	1.04e-12
Nr3c1	-0.433703	5.67e-27
Nr4a1	-0.803126	5.65e-22
Nr4a3	-0.261223	1.36e-14
Nrip1	-0.453026	9.87e-23
Nrp1	-0.299075	4.62e-08
Nrp2	-0.588708	8.47e-20
Nsa2	-0.633529	4.24e-38
Nsd1	-0.604161	2.81e-42
Nsd2	-0.288782	1.1e-30
Nsd3	-1.29886	3.2e-145
Nsmce3	-0.379621	1.87e-46
Nt5dc2	0.625783	2.98e-30
Nub1	-0.297117	2.34e-22
Nucks1	-0.254006	2.77e-09
Nudcd2	0.369422	4.18e-13
Nudt4	-0.873821	3.62e-44
Nufip2	-0.620195	6.18e-37
Numa1	-0.412237	2.95e-29
Nup98	-0.540262	3.97e-58
Nupr1	0.653399	1.33e-27
Oat	-0.396237	1.41e-13
Oaz1	0.859814	1.57e-159
Oaz2	0.447297	2.2e-14
Ociad1	0.486035	9.66e-24
Odc1	-0.489036	1.46e-08
Ogn	-1.45713	2.39e-55
Ogt	-0.418114	2.21e-16
Olfml2a	-0.645765	1.39e-34
Olfml2b	-0.887737	8.45e-32
Orai2	-0.251295	3.06e-16
Osbp	-0.25429	5.49e-23
Osbpl8	-0.362739	5.63e-22
Oser1	0.383261	1.37e-13
Osmr	-0.569195	1.66e-31
Ost4	0.321185	5.91e-14
Ostc	0.486901	3.02e-29
P3h1	0.295725	1.38e-08
P3h4	0.38402	7.01e-14
P4ha2	0.277493	2.92e-07
Pafah1b1	-0.4646	3.84e-26
Pak2	-0.441246	6.66e-27
Palld	-0.95534	2.37e-48
Pam	-0.316917	1.72e-14
Pappa	-0.822235	5.77e-21
Pard3	-0.416309	8.39e-25
Park7	0.325332	1.2e-13
Paxx	-0.319733	2.38e-39
Pbrm1	-0.316839	7.31e-13
Pcdh18	-0.261909	3.3e-12
Pcdh7	-0.382136	1.09e-07
Pcf11	-0.367309	9.26e-22
Pck2	0.295757	2.54e-07
Pcm1	-0.491235	1.83e-27
Pcmtd1	-0.267741	3.6e-14
Pcnx3	-0.287727	3.44e-35
Pcolce	0.699855	1.54e-33
Pcsk6	0.338368	7.22e-08
Pddc1	0.429947	1.11e-87
Pdgfra	-0.732064	3.7e-44
Pdgfrb	-0.98552	4.62e-46
Pdgfrl	0.266888	6.91e-13
Pdk4	-0.349161	1.68e-15
Pdlim2	-0.377501	2.9e-08
Pdpn	0.355738	3.87e-06
Pdrg1	0.263718	6.41e-07
Pds5b	-0.346926	3.73e-19
Peak1	-0.28422	1.31e-17
Pebp1	0.331027	4.73e-14
Pet100	0.256523	1.38e-05
Pfdn2	0.349666	6.59e-10
Pfn1	1.47029	8.09e-178
Pgk1	-0.471099	6.04e-59
Pglyrp1	0.268974	6.32e-33
Phactr2	-0.397657	1.62e-20
Phf14	-0.331696	3.79e-17
Phf3	-0.520781	3.17e-36
Phf5a	0.299378	4.37e-10
Phip	-0.62291	3.08e-35
Phldb1	-0.274666	1.25e-17
Phldb2	-0.422834	1.69e-25
Phpt1	0.546658	1.01e-26
Pi15	-0.306276	3.04e-10
Picalm	-0.3117	2.46e-17
Pik3r1	-0.494214	2.36e-19
Pim1	-0.290583	4.72e-05
Pim3	-0.429111	1.63e-17
Pin1	0.349622	2.63e-11
PISD	0.705295	6.13e-123
Pja2	-0.259773	2.8e-14
Pkd2	-0.422772	1.83e-25
Pkm	0.462054	1.97e-25
Plagl1	-0.256472	2.86e-08
Plec	-0.335207	3.41e-16
Plekhg2	-0.274823	1.15e-15
Plekhm3	-0.368347	6.82e-21
Plpbp	-0.352515	9.81e-40
Plpp1	0.6857	0.00414283
Plpp3	-0.979326	9.64e-27
Plxdc2	-1.00784	8.89e-44
Plxna2	-0.863264	2.86e-34
Plxnd1	-0.361853	1.77e-21
Pmepa1	-1.06817	1.21e-53
Pmp22	-0.461144	6.35e-18
Pnisr	-0.387735	5.92e-14
Pnkd	0.326406	1.61e-10
Pnn	-0.325043	7.42e-16
Pnp	-0.673251	5.58e-32
Pnpla8	-0.347872	1.09e-17
Pnrc1	-0.692661	5.3e-32
Podnl1	-0.409706	5.26e-15
Pofut2	0.302344	1.03e-09
Poldip2	0.256709	3.9e-07
Poldip3	-0.292594	4.69e-21
Pole4	0.28162	0.000423275
Polr2a	-0.42357	7.57e-28
Polr2g	0.326178	1.16e-09
Polr2l	0.411201	9.32e-19
Pomp	0.34688	9.74e-17
Postn	-0.713516	1.64e-10
Ppa1	0.520055	7.75e-25
Ppdpf	0.345494	1.36e-11
Ppfibp1	-0.45106	3.16e-29
Ppia	0.373218	4.8e-15
Ppic	0.85632	9.55e-82
Ppp1ca	0.696842	1.41e-58
Ppp1cc	0.340262	1.16e-13
Ppp1r10	-0.517668	5.48e-30
Ppp1r12a	-0.321275	1.51e-17
Ppp1r15a	-0.37675	4.23e-08
Ppp2r4	0.620311	8.81e-118
Ppp2r5c	-0.344997	2.73e-26
Ppp4c	0.356576	1.75e-14
Ppp4r3a	-0.471028	1.04e-50
Ppp4r3b	-0.53426	2.09e-61
Ppp6r3	-0.511228	2.52e-38
Praf2	0.48572	8.83e-24
Prcp	0.336685	1.64e-07
Prdm2	-0.313436	2.89e-18
Prdx1	0.777647	3.19e-64
Prdx2	0.313107	9.76e-14
Preb	0.274833	6.9e-08
Prelid1	0.359665	1.41e-13
Prelid3b	-0.281903	1.04e-33
Prkacb	-0.304798	2.65e-17
Prkcdbp	1.23432	1.54e-202
Prkrir	0.377544	8.39e-68
Prpf38b	-0.322688	9.83e-15
Prpf39	-0.291274	5.44e-22
Prpf4b	-0.58159	1.52e-32
Prpf8	-0.337372	5.03e-22
Prr13	0.323199	8.21e-10
Prrc2a	-0.41898	1.24e-28
Prrc2b	-0.435429	4.53e-27
Prrc2c	-1.05337	3.91e-85
Prrx1	-0.468296	3.86e-20
Prss23	-0.273158	2.72e-09
Prss35	0.643766	4.26e-26
Psap	0.273396	5.19e-08
Psenen	0.537865	1.24e-32
Psma4	0.252148	0.00080802
Psma6	0.276933	1.18e-06
Psma7	0.513734	1.7e-24
Psmb1	0.3521	7.69e-17
Psmb2	0.485208	2.42e-29
Psmb3	0.415595	5.65e-21
Psmb6	0.498194	3.24e-30
Psmb7	0.313894	6.99e-08
Psmc3	0.268641	1.3e-06
Psme1	-0.281023	9.59e-15
Psme2	0.310259	5.69e-07
Psme2b	0.25628	1.14e-35
Ptbp1	-0.429091	1.56e-21
Ptbp3	-0.372841	3.28e-21
Ptch1	-0.488359	2.24e-25
Pten	-0.569243	1.44e-32
Ptgfr	-0.46605	1.33e-24
Ptgis	-0.302945	4.56e-07
Pth1r	0.319829	8.44e-13
Ptms	-0.300127	1.99e-09
Ptov1	0.251913	1.44e-08
Ptpa	-0.609367	5.91e-72
Ptpn1	-0.31838	3.2e-09
Ptpn13	-0.615432	1.67e-43
Ptpn14	-0.414362	2.23e-25
Ptpn4	-0.320108	1.06e-18
Ptprd	-1.09243	5.16e-77
Ptprf	-0.46802	2.49e-25
Ptprg	-0.428073	5.7e-28
Ptprs	-0.657669	1.92e-32
Ptprz1	-0.393773	8.45e-08
Ptrf	0.399931	2.14e-68
Pttg1ip	-0.338796	3.01e-14
Ptx3	-0.538995	2.02e-18
Pum1	-0.511219	6.51e-32
Pum2	-0.25264	2.29e-11
Purb	-0.624543	6.94e-45
Pvrl3	0.3497	1.46e-72
Pxk	-0.426848	9.03e-24
Pycard	0.284727	3.42e-05
Pycr1	0.276601	1.7e-12
Qk	-0.552218	2.88e-35
R3hdm2	-0.455356	7.82e-39
Rab11a	0.342263	1.95e-10
Rab11b	0.272764	6.92e-07
Rab12	-0.327815	1.62e-24
Rab14	-0.289932	1.05e-12
Rab1a	0.355687	6.31e-12
Rab21	-0.414448	8.93e-34
Rab2a	0.273888	4.52e-12
Rabac1	0.26626	1.74e-12
Rac1	0.379996	1.58e-14
Rack1	-3.45562	6.42e-255
Rad23a	-0.2652	9.17e-17
Rai14	-0.899094	3.37e-61
Ralgapa1	-0.33858	4.38e-25
Raly	0.254508	2.69e-05
Ramp1	0.865577	2.4e-30
Ran	0.561759	6.29e-23
Ranbp1	0.687753	2.61e-48
Ranbp2	-0.696286	2.36e-56
Ranbp9	-0.251349	2.82e-21
Raph1	-0.690882	6.44e-33
Rarres2	-0.714706	1.76e-31
Rb1cc1	-0.637987	1.21e-43
Rbbp6	-0.319508	8.55e-16
Rbfox2	-0.269679	3.66e-13
Rbl2	-0.29367	7.74e-22
Rbm26	-0.264262	1.65e-15
Rbm5	-0.407062	2.5e-22
Rbm8a	0.401079	1.74e-17
Rbms1	-0.544394	8.11e-25
Rbms3	-0.401034	1.52e-17
Rbpj	-0.427448	1.17e-30
Rbpms	-0.518055	1.53e-24
Rbx1	0.427897	1.07e-23
Rc3h1	-0.326925	1.57e-19
Rc3h2	-0.341667	2.32e-19
Rcn1	0.455393	3.52e-22
Rcn3	0.76913	9.28e-56
Reck	-0.252803	1.94e-13
Reep3	-0.600742	2.64e-35
Reep5	0.507568	7.83e-34
Rel	-0.363143	1.51e-22
Rest	-0.255758	7.43e-11
Retnlg	0.404704	1.14e-41
Retreg1	-0.524687	9.01e-49
Retreg2	-0.353632	2.38e-39
Retreg3	-0.331145	6.14e-37
Rex1bd	-1.3021	5.14e-153
Rexo2	0.474556	6.83e-21
Rflnb	-0.50118	2.21e-55
Rftn1	-0.451405	7.64e-26
Rfwd2	0.464448	5.53e-92
Rgl1	-0.302795	6.33e-17
Rgs5	-0.597491	1.76e-28
Rheb	0.273082	8.23e-07
Rhoa	-0.331337	2.01e-18
Rhob	-0.316208	7e-11
Ric8	0.256257	2.54e-54
Ric8a	-0.316199	7.73e-39
Rictor	-0.498703	1.25e-39
Rif1	-0.315841	1.68e-19
Rin2	-0.472252	1.91e-31
Ripk1	-0.334599	1.6e-17
Rnd3	-0.869467	1.17e-48
Rnf10	-0.319798	1.79e-12
Rnf19a	-0.311221	1.34e-16
Rnf19b	-0.499075	5.72e-22
Rnf7	0.443079	1.28e-23
Robo2	-0.251318	1.68e-09
Rock1	-0.555112	1.48e-35
Rock2	-0.97952	1.34e-75
Romo1	0.571753	2.31e-44
Rora	-0.256275	6.85e-08
RP23-457J22.1	0.637279	1.13e-100
Rpl10	0.743845	1.8e-97
Rpl10-ps3	0.727896	3.78e-55
Rpl12	-0.789631	1.25e-68
Rpl13	0.379215	7.79e-35
Rpl13a	3.64349	7.57e-270
Rpl13-ps3	1.98067	0
Rpl14	1.19671	6.76e-171
Rpl15	-0.705148	2.66e-62
Rpl17	0.365887	2.21e-27
Rpl18a	0.921394	1.16e-133
Rpl19	-0.327854	1.28e-24
Rpl22	-0.589228	1.31e-51
Rpl22l1	0.663664	1.64e-54
Rpl23	-0.573431	3.68e-45
Rpl23a	1.69637	3.24e-236
Rpl23a-ps3	2.90757	0
Rpl26	0.266266	3.69e-19
Rpl27a	-0.273467	3.34e-18
Rpl27-ps3	1.21461	1e-145
Rpl28	-0.645145	7.36e-64
Rpl29	0.756858	9.85e-41
Rpl3	0.536555	6.43e-55
Rpl30	-1.24169	4.78e-159
Rpl31	1.09823	1.2e-147
Rpl32	0.268525	4.85e-20
Rpl35	1.06979	4.59e-153
Rpl36a	0.350839	6.58e-20
Rpl36al	0.517626	3.68e-37
Rpl36a-ps1	-0.364	1.37e-46
Rpl36-ps3	0.803764	1.47e-170
Rpl37	0.504016	2.93e-53
Rpl37a	0.437373	1.36e-45
Rpl39	-0.281061	9.39e-13
Rpl4	1.11277	7.2e-152
Rpl41	0.862427	2.09e-134
Rpl5	-0.448283	6.01e-30
Rpl6	0.429221	2.56e-39
Rpl6l	1.97865	0
Rpl7a-ps5	0.655797	1.87e-86
Rpl9-ps6	1.93164	1.42e-230
Rplp0	0.551834	1.81e-59
Rplp1	-0.523564	1.64e-51
Rps10	-1.04437	8.65e-117
Rps11	0.365382	4.7e-31
Rps12	-1.11403	1.55e-136
Rps12-ps3	1.47058	2.42e-164
Rps14	0.974761	3.02e-151
Rps15	0.762384	6.81e-98
Rps17	1.00247	4.04e-143
Rps18	0.65716	4.1e-79
Rps18-ps3	2.34083	0
Rps19	0.901253	2.5e-129
Rps20	-0.906574	2.08e-109
Rps21	-1.13092	7.92e-145
Rps23	0.57012	1.52e-74
Rps24	-0.781753	4.11e-89
Rps25	0.485472	2.29e-49
Rps26-ps1	0.941262	5.15e-186
Rps27	0.379586	5.54e-36
Rps27l	0.667749	3.17e-55
Rps28	0.267189	1.73e-21
Rps5	0.615716	6.95e-68
Rps6	1.29928	8.67e-192
Rps8	-0.299498	1.07e-18
Rps9	0.364566	1.45e-31
Rpsa	-0.70786	2.01e-75
Rrad	-0.486042	1.02e-10
Rras	-0.335515	2.79e-17
Rreb1	-0.259249	9.61e-21
Rsbn1l	-0.25356	1.82e-13
Rsf1	-0.273462	1.85e-14
Rsrc1	-0.342508	2.02e-12
Rsrc2	-0.435917	8.61e-21
Rtf2	-0.37331	5.62e-45
Rtfdc1	0.297487	6.65e-62
Rtl8a	-0.562981	8.28e-61
Rtn4rl1	-0.287745	9.54e-21
Rtraf	-1.51142	8.01e-167
Runx1	-1.25752	4.38e-81
Runx2	-0.863293	1.72e-54
Runx3	-0.300507	5.14e-14
Rybp	-0.431861	3.18e-28
Ryk	-0.272068	5.42e-15
S100a1	0.503312	1.25e-17
S100a11	0.314994	2.53e-07
S100a13	-0.376455	3.82e-12
S100a4	-0.557242	3.23e-05
S100a6	-0.579769	2.32e-12
S100a8	1.5824	1.59e-214
S100a9	0.979012	4.03e-140
S100b	-0.567946	1.7e-11
S1pr1	-0.407235	6.41e-17
S1pr3	-0.551546	7.92e-25
Samd4	-0.28968	1.7e-10
Samd9l	-0.269601	1.56e-16
Samhd1	-0.633126	1.98e-28
Sap18	0.313715	1.25e-13
Sap30l	-0.392703	7.85e-27
Sar1a	0.315795	3.79e-13
Sash1	-0.53244	2.72e-34
Satb2	-0.554158	1.44e-26
Sav1	-0.280724	4.49e-17
Sbf2	-0.260611	6.14e-16
Sbno2	-1.28448	3.8e-108
Scaf11	-0.503889	4.52e-26
Scara3	-0.306714	3.7e-11
Scarf2	-0.271728	1.88e-15
Sdc4	-0.517737	6.85e-09
Sdf2l1	0.730721	4.69e-22
Sdf4	0.261858	2.81e-11
Sdhb	0.453993	3.23e-23
Sdk2	-0.335368	1.1e-18
Sec11a	0.26836	2.47e-08
Sec11c	0.251666	8.61e-07
Sec13	0.511013	1.52e-24
Sec22b	0.371468	1.52e-13
Sec61b	0.761957	8.66e-58
Sec61g	0.923608	6.8e-94
Sec63	-0.301839	9.74e-16
Secisbp2l	-0.276128	2.17e-18
Selenof	-2.59898	3.19e-238
Selenoh	-0.512905	7.97e-64
Selenoi	-0.295751	6.93e-32
Selenok	-2.20093	4.87e-225
Selenom	-2.16446	2.75e-210
Selenon	-0.431615	2.54e-49
Selenop	-2.05328	3.56e-191
Selenos	-1.62095	8.42e-164
Selenot	-0.648391	3.52e-76
Selenow	-1.94523	6.65e-206
Selk	2.70753	0
Selm	2.68187	0
Selt	0.701205	1.13e-136
Sem1	-3.09544	6.48e-253
Sema5a	-0.810607	1.03e-42
Sema6d	-0.37518	1.21e-20
Sema7a	-0.685168	1.65e-26
Senp2	-0.291777	3.3e-23
Senp7	-0.263987	2.56e-21
Sepn1	0.280362	1.76e-55
Sepp1	1.82639	5.7e-275
Sepw1	2.36878	0
Serf1	0.416949	2.36e-18
Serf2	1.16607	2.37e-148
Serinc3	-0.836196	2.57e-54
Serp1	0.702539	6.2e-45
Serpina3n	-0.270103	1.97e-15
Serpinb6a	-0.278757	4.35e-14
Serpine1	-0.499871	1.96e-05
Serpinf1	1.2702	2.59e-51
Serping1	-0.330671	2.27e-08
Serpinh1	1.39768	6.13e-140
Sertad2	-0.371235	2.87e-16
Sesn3	-0.387037	1.42e-21
Setbp1	-0.465868	4.04e-33
Setd2	-0.397346	1.61e-25
Setd5	-0.446233	2.16e-23
Setd8	0.522482	6.18e-97
Sf1	-0.272427	2.1e-14
Sf3b1	-0.376864	1.65e-17
Sf3b3	-0.433249	1.77e-33
Sfpq	-0.487226	7.84e-23
Sfrp4	-0.556539	1.35e-16
Sgcd	-0.285575	4.31e-18
Sgms2	-0.332684	1.1e-06
Sh3bgrl3	0.444586	7.36e-14
Sh3d19	-0.264425	2.39e-16
Shfm1	3.4477	0
Shox2	-0.296613	6.2e-07
Sik1	-0.262227	3.37e-17
Sirt1	-0.325171	8.76e-20
Skap2	-0.262012	8.8e-11
Ski	-0.449701	2.96e-23
Skil	-0.41762	1.54e-16
Skp1a	0.35123	6.45e-12
Slc25a36	-0.260848	4.42e-19
Slc25a4	0.489786	1.32e-32
Slc25a5	1.05162	1.83e-108
Slc26a7	-0.345601	1.68e-19
Slc35a2	0.285725	3.04e-09
Slc35b2	0.355532	6.02e-11
Slc38a2	-1.29923	3.63e-73
Slc39a1	0.374352	0.307334
Slc39a14	-0.457399	1.2e-21
Slc40a1	-0.544474	6.16e-27
Slc41a1	-0.295345	1.03e-21
Slc48a1	0.288497	1.65e-10
Slc4a7	-0.402928	9.36e-27
Slc5a3	-0.562229	8.71e-28
Slc6a6	-0.955189	1.17e-36
Slf2	-0.284292	2.95e-29
Slfn5	-0.518386	2.56e-30
Slirp	0.492753	2.98e-21
Slit2	-0.982222	6.09e-47
Slit3	-0.587313	2.02e-36
Slk	-0.52348	2.13e-37
Slmo2	0.520078	7.78e-94
Sltm	-0.372501	1.34e-20
Smad4	-0.359241	4.51e-26
Smad7	-1.20668	2.9e-77
Smarca2	-0.356428	6.58e-22
Smarca5	-0.399526	2.69e-19
Smarcc2	-0.269142	5.28e-16
Smc1a	-0.454703	4.96e-26
Smc3	-0.251668	9.08e-14
Smchd1	-0.34734	1.07e-24
Smdt1	0.426804	4.9e-26
Smek2	0.369288	2.28e-71
Smg1	-0.376141	4.24e-24
Smg6	-0.386414	8.51e-32
Smim14	0.569855	9.14e-39
Smim19	0.252884	9.42e-07
Smim26	-0.295562	1.39e-38
Smim27	-0.463242	8.17e-53
Smim7	0.329895	1.53e-11
Smoc2	0.329289	6.98e-07
Smox	0.253891	4.77e-08
Smpd3	0.715724	9.46e-27
Smurf2	-0.299508	1.14e-19
Snai1	-0.555087	7.39e-22
Snai2	-0.302466	6.08e-13
Sned1	-0.313994	8.54e-19
Snhg12	-0.254553	9.23e-14
Snhg18	0.726385	3.66e-34
Snrnp27	0.342325	1.34e-12
Snrnp70	-0.745652	4.92e-53
Snrpb	0.354015	2.15e-16
Snrpb2	0.358702	3.07e-07
Snu13	-1.17194	7.61e-141
Snw1	-0.392057	3.03e-16
Snx18	-0.387764	2.58e-22
Snx3	0.305866	4.54e-12
Snx30	-0.334113	1.65e-18
Snx7	0.315446	2.67e-07
Snx9	-0.282363	5.99e-20
Socs3	-0.753806	3.73e-14
Socs5	-0.330421	1.83e-20
Son	-0.669913	3.95e-42
Sorbs2	-0.425251	3.02e-19
Sp1	-0.439287	5.95e-32
Sp3	-0.506206	1.37e-33
Spag7	0.301847	1.13e-09
Spag9	-0.452902	9.06e-24
Sparc	1.22491	2.63e-76
Spata7	-0.322947	2.57e-07
Spcs1	0.938192	4.01e-102
Spcs2	0.272414	1.93e-09
Specc1l	-0.25897	4.89e-19
Spen	-0.463183	2.64e-40
Spon1	-0.69773	3.92e-39
Spp1	-0.291339	4e-18
Sppl2a	-0.310989	9.76e-15
Spred1	-0.298528	1.3e-13
Spry1	-0.463359	1.94e-13
Spry4	-0.390127	4.62e-26
Sptan1	-0.405289	1.27e-23
Sptbn1	-0.668718	7.82e-38
Spty2d1	-0.292683	3.73e-15
Sra1	0.316302	1.42e-09
Srek1	-0.292844	7.58e-18
Srgap2	-0.254039	4.78e-12
Srgap3	-0.360518	4.4e-16
Srm	0.635187	2.86e-32
Srp54b	0.886423	4.76e-169
Srp9	0.639426	1.76e-48
Srprb	0.3054	1.12e-11
Srpx2	-0.258457	1.73e-12
Srrm2	-0.398697	2.92e-14
Srsf3	-0.299679	3.9e-11
Srsf5	-0.543649	3.56e-29
Ss18l2	-0.306942	2.5e-38
Ssh2	-0.276258	4.1e-13
Ssna1	0.318614	1.17e-09
Sspn	-0.276004	1.37e-17
Ssr2	0.610295	3.32e-42
Ssr4	0.261606	3.42e-12
Ssu72	0.270799	2.03e-05
St3gal6	-0.25136	6.22e-10
St6galnac4	-0.251038	1.13e-10
Stag1	-0.359668	4.34e-20
Stag2	-0.39717	3.69e-28
Stat3	-0.531969	1.24e-24
Steap4	-0.280583	6.12e-13
Stim1	-0.312573	2.11e-29
Stk17b	-0.481546	9.15e-24
Stk24	-0.319313	9.98e-26
Stk38	-0.342747	4.17e-22
Stmn1	0.476074	4.43e-10
Stox2	-0.276826	1.06e-16
Stra13	0.753725	1.12e-148
Sub1	0.665862	3.51e-47
Sulf1	-0.391406	1.05e-15
Sumo1	0.407316	6.83e-20
Supt16	-0.279522	2.44e-18
Supt6	-0.281915	2.69e-16
Susd6	-0.361013	2.51e-24
Suv420h1	0.348661	5.46e-69
Svbp	0.408111	2.49e-13
Svil	-0.599576	3.88e-35
Swap70	-0.471231	9.24e-28
Swi5	0.609945	4.86e-47
Syne2	-0.466648	2.1e-26
Syngr2	0.252823	1.45e-12
Synpo	-0.421955	1.93e-27
Tab2	-0.39913	3.18e-28
Tacc1	-0.562027	4.71e-37
Taf13	0.261439	5.13e-06
Taf15	-0.332103	2.14e-24
Taf1d	-0.465241	7.04e-25
Taok1	-0.570992	1.25e-34
Tap2	-0.259367	1.22e-20
Tax1bp1	-0.403468	1.22e-20
Tax1bp3	0.287024	0.000198996
Tbl1x	-0.280957	5.15e-15
Tbl1xr1	-0.29414	2.58e-19
Tbx2	-0.329638	2.34e-11
Tcaf1	-0.253419	1.44e-16
Tceal8	0.596929	4.8e-37
Tceal9	-1.39209	1.59e-144
Tceb1	1.27912	3.61e-245
Tceb2	2.88391	0
Tceb3	0.293779	9.66e-54
Tcf12	-0.351786	2.07e-19
Tcf25	-0.253897	1.41e-09
Tcf4	-0.717551	5.26e-45
Tcf7l2	-0.42982	1.26e-19
Tcp11l2	-0.263949	7.32e-12
Tead1	-0.380491	1.91e-21
Tecr	0.561676	5.08e-30
Tef	-0.344935	1.08e-18
Tex264	0.353492	5.35e-12
Tgfbr2	-0.320125	8.49e-19
Tgfbr3	-0.876246	5.37e-48
Thap12	-0.500957	5.87e-61
Thap2	-0.292611	2.25e-20
Thoc2	-0.345667	4.41e-16
Thra	-0.588215	2.38e-35
Thsd7a	-0.275885	2.67e-12
Tiam2	-0.301478	1.03e-20
Timm10b	0.344558	1.21e-15
Timm13	0.392408	2.84e-21
Timm8b	0.418738	2.49e-18
Timp1	0.334522	1.34e-07
Timp2	-0.264322	1.91e-06
Timp3	-0.899875	9.68e-10
Tiparp	-0.511728	2.58e-18
Tle2	-0.254689	2.21e-10
Tln1	-0.482689	2.84e-24
Tln2	-0.680952	8.37e-32
Tlnrd1	-0.384274	2.21e-43
Tm9sf2	-0.286452	1.46e-14
Tm9sf4	-0.307686	3.38e-20
Tma7	0.528729	9.58e-41
Tmed10	0.337028	4.03e-19
Tmed2	0.567466	1.59e-48
Tmed3	0.664024	3.98e-41
Tmed5	-0.316048	1.86e-14
Tmed9	0.4446	4.9e-29
Tmem106b	-0.364335	7.16e-25
Tmem11	0.265942	0.00115502
Tmem119	0.784711	3.04e-15
Tmem131	-0.256788	3.78e-18
Tmem147	0.506907	1.21e-29
Tmem160	0.320538	3.23e-10
Tmem167	0.509308	1.55e-28
Tmem176a	-0.581355	3.64e-37
Tmem176b	-0.447139	5.18e-21
Tmem2	-0.749972	3.75e-46
Tmem208	0.289554	2.74e-06
Tmem242	0.433439	1.41e-21
Tmem256	0.617383	1.34e-41
Tmem258	0.46638	9.51e-27
Tmem259	-0.275519	7.77e-17
Tmem261	0.813601	2.57e-143
Tmem33	0.257856	2.21e-07
Tmem47	-0.309056	7.6e-16
Tmem59	0.607247	8.36e-52
Tmem86a	-0.298698	3.89e-11
Tmem9b	0.539089	6.62e-33
Tmod3	-0.624744	3.99e-44
Tmsb10	1.00173	3.15e-117
Tmx3	-0.342684	4.48e-23
Tnc	-1.23059	1.21e-55
Tnfaip2	-0.741137	4.71e-28
Tnfaip3	-0.443864	3.07e-24
Tnfrsf11b	-0.264639	0.000658491
Tnfrsf19	-0.678698	1.47e-29
Tnfsf11	-0.401535	9.18e-13
Tnks	-0.398822	7.23e-39
Tnks2	-0.292291	4.26e-17
Tnrc18	-0.441675	2.33e-31
Tnrc6a	-0.295691	4.23e-13
Tnrc6b	-0.659597	1.27e-45
Tnrc6c	-0.425721	1.07e-21
Tns3	-0.861564	1.55e-40
Tob2	-0.363634	7.1e-20
tomato	-0.362724	7.85e-34
Tomm5	0.338429	1.15e-11
Tonsl	0.970544	1.37e-185
Top1	-0.64447	5.47e-32
Top2b	-0.40726	6.26e-24
Topors	-0.309446	2.01e-14
Toporsos	0.654417	1.92e-129
Tor1aip1	-0.279101	7.38e-16
Tpgs1	0.340166	1.81e-12
Tpm1	-0.395416	1.78e-17
Tpr	-0.612067	2.07e-35
Tpst2	0.26744	3.44e-06
Tpt1	-1.47978	6.93e-189
Tra2a	-0.589836	4.01e-27
Tram1	0.335838	1.36e-11
Trappc2l	0.262093	2.05e-06
Trf	-1.04105	2.23e-31
Trib1	-0.32805	1.16e-09
Trim2	-0.264413	2.99e-14
Trim33	-0.321827	2.64e-23
Trim44	-0.268912	5.65e-14
Trio	-0.285503	3.07e-20
Trip11	-0.44104	2.82e-25
Trip12	-0.41964	1.61e-26
Trir	-1.13694	1.9e-142
Trmt112	0.301524	4.23e-08
Trpm7	-0.418743	2.7e-29
Trps1	-0.430122	2.96e-22
Tsc22d1	0.542069	3.3e-22
Tsc22d2	-0.315789	1.51e-14
Tsc22d3	-0.418935	1.1e-15
Tsen34	0.287949	3.91e-07
Tsg101	0.284784	6.51e-08
Tshz2	-0.393645	1.16e-20
Tspan3	0.425273	1.07e-20
Tspan31	0.365046	1.79e-12
Ttc14	-0.281593	3.62e-10
Ttc28	-0.548823	1e-36
Ttc3	-0.393793	1.77e-16
Tuba1b	0.275294	2.13e-05
Tuba1c	-0.403954	1.2e-18
Tubb5	0.759353	3.46e-39
Tubb6	0.4718	5.12e-10
Tug1	-0.557023	3.23e-63
Tvp23b	0.377699	1.1e-15
Twist1	-0.923349	2.93e-55
Txn2	0.363072	3.4e-15
Txndc15	0.430779	1.2e-17
Txndc5	0.253008	9.66e-09
Txnip	-0.994956	1.33e-43
Tyrobp	0.35857	6.11e-43
U2af1	0.356232	2.48e-11
U2surp	-0.310351	4.43e-14
Uba52	-0.758283	1.28e-57
Ubap2l	-0.423008	1.48e-26
Ubb	0.460548	7.36e-36
Ubc	-0.863087	7.02e-33
Ube2d2a	0.378629	1.07e-14
Ube2e3	0.30974	1.01e-07
Ube2h	-0.422737	9.71e-24
Ube2n	0.5135	3.56e-24
Ube2s	0.581391	1.6e-29
Ubl4a	0.363101	3.2e-12
Ubl7	0.25752	2.3e-07
Ubn1	-0.285315	1.8e-12
Ubn2	-0.399899	5.33e-19
Ubr1	-0.277922	1.37e-16
Ubr2	-0.356581	2.94e-23
Ubr5	-0.488993	1.67e-33
Ufd1	-0.36934	1.2e-45
Ufd1l	0.402944	1.45e-78
Ufm1	0.255032	9.18e-07
Unc5b	-0.388239	2.43e-11
Uqcc2	0.384201	1.12e-15
Uqcr10	0.534087	3.43e-37
Uqcr11	0.558949	8.62e-42
Uqcrb	0.762436	1.85e-70
Uqcrc1	0.387313	2.57e-18
Uqcrfs1	0.463268	4.47e-21
Uqcrh	0.356824	5.74e-22
Uqcrq	0.676375	3.6e-56
Use1	0.579021	2.75e-32
Usmg5	0.745584	1.19e-62
Usp15	-0.356015	3.65e-28
Usp22	-0.25235	3.52e-20
Usp25	-0.343764	9.48e-25
Usp34	-0.44261	7.31e-26
Usp47	-0.253154	7.99e-16
Usp50	0.268907	8.03e-08
Usp7	-0.420497	2.38e-30
Usp9x	-0.433636	1.29e-21
Utp11	-0.698061	1.17e-85
Utp11l	0.717738	2.36e-135
Utrn	-0.431331	6.1e-26
Vamp8	0.2931	1.64e-08
Vasn	-0.631033	9.61e-25
Vcam1	-1.61676	3.67e-62
Vcl	-0.282882	1.34e-15
Vdr	-0.565709	5.88e-25
Vegfa	-0.760298	3.18e-33
Vegfc	-0.371887	1.93e-14
Vezf1	-0.348337	1.02e-17
Vezt	-0.281698	1.47e-15
Vim	-1.11351	9.57e-30
Vimp	2.16526	0
Virma	-0.391769	3.48e-46
Vkorc1	0.865654	7.04e-51
Vldlr	-0.288009	7.22e-07
Vmp1	-0.307677	4.54e-13
Vps13c	-0.279416	2.55e-25
Vps13d	-0.321254	3.63e-21
Vps28	-0.678137	7.85e-86
Wapl	-0.293116	1.65e-16
Wasf2	-0.327509	1.97e-15
Wash1	0.30903	3.16e-57
Washc1	-0.284781	1.82e-33
Washc2	-0.438287	5.16e-50
Washc3	-0.400244	1.04e-50
Washc4	-0.409726	4.48e-38
Wbp5	2.04557	0
Wbscr22	0.32909	2.95e-64
Wdr1	0.266231	0.000159309
Wdr89	0.749637	6.45e-64
Whsc1l1	0.796729	5.25e-148
Wif1	0.286181	0.133063
Wisp1	0.693902	3.22e-31
Wls	-0.425779	1.79e-23
Wnk1	-0.376012	2.24e-19
Wsb1	-0.392714	1.36e-20
Wtip	-0.270305	1.25e-21
Wwc2	-0.69241	3.18e-57
Wwtr1	-0.317318	4.52e-18
Xiap	-0.329972	1.63e-18
Xrn1	-0.365939	1.05e-26
Xrn2	-0.261527	1.32e-18
Yap1	-0.252839	5.96e-15
Ybx1	0.436441	4.58e-27
Yif1a	0.481215	1.27e-23
Yif1b	0.294884	6.44e-07
Yipf5	0.388187	1.34e-14
Ylpm1	-0.277562	8.88e-16
Ywhab	-0.323103	3.15e-12
Ywhaq	0.279197	1.44e-07
Ywhaz	-0.60649	7.93e-35
Yy1	-0.369595	4.24e-21
Zbtb20	-0.853473	5.52e-46
Zbtb38	-0.338857	2.32e-22
Zbtb4	-0.282572	7.02e-19
Zc3h12a	-0.342748	9.81e-22
Zcchc11	-0.419506	5.06e-31
Zcchc14	-0.658521	9.64e-43
Zcchc24	-0.531452	7.18e-34
Zcchc6	-0.467994	3.19e-28
Zcchc7	-0.312168	1.24e-16
Zdhhc5	-0.311378	1.34e-29
Zeb2	-1.32954	3.44e-82
Zfand5	-0.614462	4.14e-26
Zfhx3	-0.382994	8.34e-17
Zfhx4	-1.17503	4.1e-75
Zfos1	1.30282	1.05e-218
Zfp131	-0.259884	5.68e-14
Zfp148	-0.318856	2.11e-19
Zfp266	-0.275814	5.55e-15
Zfp292	-0.251892	8.94e-16
Zfp36	-1.20997	1.27e-30
Zfp36l1	-0.884345	2.86e-40
Zfp36l2	-1.05663	1.99e-60
Zfp445	-0.367273	4.32e-36
Zfp608	-0.371198	1.23e-26
Zfp618	-0.288514	1.54e-15
Zfp638	-0.421315	2.94e-26
Zfp644	-0.396642	1.32e-21
Zfp706	0.266673	7.19e-09
Zfp871	-0.298629	1.41e-21
Zfp91	-0.350009	1.66e-19
Zmiz1	-0.435038	1.14e-22
Zmym4	-0.286759	1.83e-19
Zmym5	-0.259861	3.16e-13
Zmynd11	-0.302897	1.19e-16
Znhit1	0.316932	6.2e-09
Zranb1	-0.255484	6.87e-12
Zswim6	0.392823	2.28e-71
Zswim8	-0.308512	3.83e-22
Zzz3	-0.273206	5.84e-20

## Sheet: Supplementary Table 3
Supplementary Table 3. Overlapping analysis of DEGs and FerrDb.
Names	total	elements
Overlapped genes	20	CDO1
		RARRES2
		ATF3
		NEDD4
		LIFR
		NR4A1
		PRDX1
		EGR1
		ZFP36
		SMAD7
		EPAS1
		SELENOS
		VEGFA
		JUN
		AR
		CP
		TXNIP
		UBC
		KLHL24
		ADIPOQ
DEGs	350	RCN3
		FSTL1
		CLMP
		RPS17
		2810428I15RIK
		RPL36-PS3
		BTG2
		LPP
		C4B
		CGREF1
		COL3A1
		MACF1
		CXCL14
		TMSB10
		SELENOK
		CHRDL1
		KMT2E
		JPT1
		LUM
		NGP
		CD302
		MESDC2
		FAM195B
		DDX5
		PRKCDBP
		GM10709
		TUBB5
		SELK
		TNC
		BGLAP
		IRF1
		MARCKS
		SERPINH1
		IRF2BP2
		RACK1
		PLXNA2
		TNS3
		SERINC3
		PTPRD
		ATP5O.1
		OGN
		FKBP7
		SERPINF1
		ATP5L
		DAD1
		RPS6
		WDR89
		ATP5O
		AY036118
		FOXN3
		BGLAP2
		COX6B1
		TIMP3
		WBP5
		RPL29
		SEPP1
		RPS20
		PALLD
		ROCK2
		RPL35
		2210013O21RIK
		MT-ATP6
		VKORC1
		COPS9
		ISLR
		KITL
		RPS10
		LRP1
		POSTN
		ID4
		SNRNP70
		EPB41L2
		PLXDC2
		NFIX
		LNPEP
		SEM1
		FAM63B
		NFIB
		CAVIN3
		H2-Q4
		TRF
		MT-ND4L
		45171
		45184
		GUCY1A1
		WHSC1L1
		ZFP36L1
		LGALS1
		APOE
		ANGPT4
		FZD5
		MBNL1
		SLC25A5
		RPL15
		FOXC1
		TRIR
		FOS
		RPL12
		GM26532
		LIMCH1
		CSF1
		RPL23A-PS3
		GLTSCR2
		CRYAB
		NOP53
		TONSL
		TCEB1
		GM10076
		SNHG18
		SBNO2
		VIMP
		RPS12
		SLC6A6
		CXCL12
		MYH9
		DDX6
		RTRAF
		SEC61G
		RPL18A
		DYNLL1
		COPZ2
		2310036O22RIK
		METRNL
		MT-ND3
		CD63
		C1RA
		UBA52
		H2-T23
		IFITM5
		GNB2L1
		COMP
		RAI14
		BAMBI
		COL6A5
		BMP1
		APLP2
		CFH
		SMPD3
		ABCA8A
		IGFBP7
		RPL6L
		GM6133
		NFE2L1
		CTSL
		NCAM1
		IL6ST
		ITGA1
		ARID5B
		NCL
		SNU13
		TMEM261
		AC149090.1
		PAPPA
		BICC1
		SHFM1
		ZBTB20
		RPS19
		SELENOP
		RPSA
		RUNX1
		TCF4
		ARHGAP5
		RPL27-PS3
		GM9493
		MINDY2
		MT-ND5
		MT-ND2
		ZEB2
		AHNAK
		NDNF
		MYEOV2
		FN1
		SELT
		RPL4
		ZFP36L2
		RUNX2
		RPS21
		OLFML2B
		MAFB
		HP
		RPL10
		MT-ATP8
		KIF13B
		LEPR
		KAZALD1
		MIA2
		MANF
		VCAM1
		TPT1
		IER3
		ZFHX4
		PDGFRB
		CEBPD
		JUND
		PLPP3
		HNRNPA0
		2900097C17RIK
		RAMP1
		TGFBR3
		FRMD6
		3110079O15RIK
		TNFAIP2
		RPL13A
		FST
		SELENOF
		RPL41
		SELENOW
		ITGB1
		TCEB2
		LPL
		1810043H04RIK
		NOP10
		RPL13-PS3
		VIM
		HSPA1B
		UQCRB
		MT-CO2
		FGFR2
		BTBD7
		NDUFA3
		STRA13
		SERP1
		GM10116
		FTL1-PS1
		MESD
		CAR3
		H2-K1
		NFKBIZ
		MAF
		PDGFRA
		NPTN
		SLC38A2
		GM10250
		APOA1BP
		GM10036
		SERF2
		PPIC
		SELM
		GM8730
		NHP2L1
		SEPW1
		MT-ND4
		EBF3
		B2M
		GM9844
		NUDT4
		CTNNB1
		MT-CO3
		PFN1
		FOSB
		GM47283
		CPE
		RPL23A
		SEMA5A
		ABI3BP
		CALD1
		OAZ1
		COX4I1
		PRRC2C
		RPL31
		KDELR2
		GM2000
		MT2
		GM10263
		SPARC
		KCTD12
		SDF2L1
		NSD3
		SELENOM
		ZFOS1
		CAMP
		ERDR1
		GM9843
		TMEM2
		RPS18-PS3
		PMEPA1
		DCN
		MAP4K4
		RND3
		COL11A1
		IGFBP4
		EIF3F
		GM10073
		TMEM119
		GM42418
		ELOB
		MCRIP1
		SLIT2
		LARS2
		ERRFI1
		CTHRC1
		REX1BD
		ERH
		BGLAP3
		HN1
		HPGD
		SEC61B
		CDH11
		USMG5
		GREM1
		GAS6
		ADAMTS5
		RPS14
		SOCS3
		FTL1
		CAST
		FBN1
		RPL30
		S100A8
		SPCS1
		RPS24
		HNRNPU
		NME1
		TWIST1
		UTP11L
		RPL14
		EGR3
		LYZ2
		IFRD1
		FKBP1A
		MCL1
		RPL10-PS3
		RPS26-PS1
		CPZ
		CHAD
		PISD
		CHMP4B
		IGFBP5
		CTGF
		GPC1
		COLEC12
		CYP1B1
		MT-CYTB
		EEF1G
		2700060E02RIK
		RPS12-PS3
		RPL9-PS6
		TCEAL9
		GADD45B
		H2-Q7
		FBLN5
		ELOC
		SRP54B
		S100A9
		2700094K13RIK
		COX6A1
		ADGRF5
		CLK1
		RPS15
		ESM1
FerrDb	544	VDR
		G6PDX
		PPARD
		RHEBP1
		KDM4A
		CD44
		RPTOR
		circRNA1615
		FH
		TUBE1
		circ_0007142
		MIR522
		HSPB1
		circ0097009
		PANX1
		BID
		DECR1
		TMBIM4
		PRKAA2
		Fer1HCH
		LOC390705
		IDO1
		PPP1R13L
		PTEN
		PARP15
		GDF15
		HMOX1
		DAZAP1
		SENP1
		NOS2
		SLC11A2
		MMP13
		TRIB3
		SIAH2
		ACOT1
		ALOXE3
		ALOX12
		ZEB1
		HOTAIR
		PTPN18
		MIR15A
		PML
		PEX2
		KMT2D
		MIR545
		GOT1
		IFNA7
		PPARA
		MIR30B
		METTL14
		SLC2A14
		PIR
		ARF6
		LONP1
		TFAM
		ALOX15B
		PARP12
		PROM2
		ALOX5
		circRHOT1
		PLIN4
		FADS1
		EMC2
		DDIT4
		PGRMC1
		GJA1
		MIR9-3
		ECH1
		MLLT1
		ELOVL5
		EPT1
		circ-TTBK2
		SLC39A7
		PRDX6
		PHKG2
		ACADSB
		HERPUD1
		SLC39A14
		CDCA3
		LYRM1
		MAP3K5
		TIMM9
		CGAS
		BRPF1
		GSTM1
		IFNA17
		TBK1
		ACSL3
		LGMN
		SRXN1
		MAPK1
		MIR18A
		SLC2A12
		SQSTM1
		TSC1
		MIR214
		HIC1
		FOXO4
		PARP16
		PROK2
		CircKDM4C
		TRIM21
		MARCHF5
		KDM5C
		SUV39H1
		SLC7A5
		AIFM2
		ARHGEF26-AS1
		ALDH3A2
		MDM2
		CHMP5
		KLHDC3
		SIRT6
		CXCL2
		EGFR
		CYGB
		DPP4
		NQO1
		NDRG1
		SP1
		GPAT4
		DRD5
		MIB2
		SNX5
		IFNA2
		MAPKAP1
		MIR302A
		PIK3CA
		FLT3
		EZH2
		AQP3
		CYB5R1
		ARRDC3
		YWHAE
		CREB1
		SLC1A4
		DDIT3
		CDH1
		PSAT1
		IFNG
		STEAP3
		SLC2A6
		HSPA5
		FNDC5
		WIPI1
		CFL1
		PLIN2
		USP7
		CD82
		MUC1
		BRD7
		MIR135B
		ULK1
		SLC2A3
		SCP2
		SLC40A1
		MAP3K14
		MIR27A
		PEX3
		circEPSTI1
		ATF2
		TFAP2C
		NOX3
		HSD17B11
		NCF2
		IDH2
		PCK2
		RRM2
		G6PD
		TF
		FTMT
		ANGPTL7
		COPZ1
		AGPAT3
		NOX5
		MAPK8
		RGS4
		NR5A2
		MIR9-1
		RIPK1
		FAR1
		ADAM23
		HDDC3
		BCAT2
		TFR2
		mmu_circRNA_0000309
		RICTOR
		ZFP69B
		hsa_circ_0008367
		PARP10
		IFNA13
		MICU1
		MFN2
		CAV1
		ACSL1
		POM121L12
		CEBPG
		ABCC5
		HELLS
		MAPK3
		DUOX2
		TXNRD1
		MT3
		BRDT
		TSC22D3
		CircIL4R
		MIOX
		CPEB1
		KDM5A
		CS
		NT5DC2
		CYBB
		MTDH
		ABHD12
		SLC3A2
		ASNS
		KRAS
		MLST8
		MYCN
		MIR137
		LINC01833
		PPARG
		AEBP2
		HNF4A
		ALOX15
		TMEM161B-DT
		DRD4
		CYP4F8
		NEAT1
		TERT
		MEG8
		NUPR1
		HIF1A
		RELA
		SLC1A5
		BEX1
		SOCS1
		AGPS
		AKR1C2
		EGLN2
		GALNT14
		PRKAA1
		FADS2
		PANX2
		CHMP1A
		RB1
		PRR5
		MGST1
		FXN
		AHCY
		NRAS
		ASAH2
		PEDS1
		AURKA
		PTPN6
		MAPK9
		HSF1
		BAP1
		GLRX5
		PARP14
		FBXW7
		SRC
		IREB2
		XBP1
		SETD1B
		TFAP2A
		NFS1
		OSBPL9
		ALOX12B
		AKT1S1
		INTS2
		MPC1
		EIF2AK4
		MIR9-2
		circKIF4A
		FTL
		NFE2L2
		MTF1
		LINC00336
		DPEP1
		PARP11
		SIRT3
		ACSF2
		ENO3
		MT1G
		IFNA4
		TLR4
		AQP5
		MTOR
		ADAMTS13
		LINC00618
		BLOC1S5-TXNDC5
		CHMP6
		SLC2A8
		BNIP3
		CCDC6
		NCOA3
		BRD4
		MIR324
		BACH1
		ACVR1B
		MAPK14
		PLA2G6
		MIR17
		CircFNDC3B
		IFNA14
		circGFRA1
		MIR190A
		RNF113A
		TP53
		FTH1
		MIR424
		NOX1
		MIR9-3HG
		MAP1LC3A
		MAFG
		ATP6V1G2
		SRSF9
		OTUB1
		CTSB
		SMPD1
		KIM-1
		FZD7
		STK11
		MT1DP
		CHP1
		SIRT2
		MIR4443
		PEX10
		IL33
		AMN
		FURIN
		WWTR1
		IFNA1
		NEDD4L
		PAQR3
		LURAP1L
		MEG3
		SNX4
		OXSR1
		AKR1C1
		YY1AP1
		ZNF419
		AQP8
		DLD
		CARS1
		SLC38A1
		CDKN1A
		BRD2
		MMD
		LAMP2
		TAFAZZIN
		PARK7
		VLDLR
		KLF2
		GSTZ1
		PARP3
		MIR6852
		MIR761
		NGB
		ELAVL1
		ULK2
		ATG5
		lncRNA
		FABP4
		SLC25A28
		SCD
		EIF2S1
		QSOX1
		CREB3
		CIRBP
		ETV4
		STAT3
		ATG7
		HILPDA
		CAPG
		ISCU
		MIR130B
		TRIM26
		CISD1
		CA9
		IDH1
		WIPI2
		CAMKK2
		RPL8
		PTGS2
		DUSP1
		YAP1
		KIF20A
		GLUT13
		LCE2C
		YTHDC2
		OIP5-AS1
		PARP6
		CBS
		STING1
		SIRT1
		ABCC1
		AABR07017145.1
		LOC284561
		ATG4D
		IFNA6
		TGFBR1
		MTCH1
		IL1B
		NOX4
		PARP4
		LPCAT3
		TRIM46
		USP35
		P4HB
		USP11
		ACO1
		FGF21
		TOR2A
		KDM6B
		GABARAPL1
		ATM
		CLTRN
		LCN2
		AKR1C3
		GPX4
		DCAF7
		TXN
		DDR2
		PARP2
		GCH1
		IFNA5
		BECN1
		ALB
		GPT2
		ZFAS1
		CISD2
		HAMP
		SREBF1
		MIR5096
		SNCA
		GPX2
		MS4A15
		miR-378a-3p
		NR1D2
		PDSS2
		HRAS
		LPIN1
		TTPA
		MIR4715
		JDP2
		ATG13
		GABPB1
		IFNA10
		PEX12
		CircPVT1
		POR
		SREBF2
		PVT1
		circDTL
		ENPP2
		SLC7A11
		CDKN2A
		TGFB1
		TMSB4X
		circ_0067934
		TFRC
		DNAJB6
		BRD3
		ASMTL-AS1
		LIG3
		ATG16L1
		GRIA3
		DHODH
		COX4I2
		PARP9
		KEAP1
		NF2
		TIMP1
		TYRO3
		GABARAPL2
		SESN2
		PEX6
		PGD
		MAP3K11
		PIEZO1
		VCP
		SMG9
		MIR670
		PEBP1
		GSK3B
		ATF4
		TNFAIP3
		NCOA4
		ARNTL
		ATG3
		PDK4
		ANO6
		PRKCA
		SLC16A1
		NNMT
		MIB1
		miR-7-5p
		TRIB2
		CISD3
		LINC00472
		circRHBG
		circPSEN1
		IFNA21
		LRRFIP1
		GCLC
		NR1D1
		IL6
		ACSL4
		IFNA16
		HCAR1
		SOX2
		TP63
		STMN1
		GLS2
		VDAC2
		MIR539
		SLC2A1
		SAT1
		KDM3B
		PHF21A
		MIR212
		CHAC1
		RBMS1
		MDM4
		IFNA8
		MIR375
		PARP8
		CREB5
		FANCD2
		HMGB1
		DUOX1
		MEF2C
		MIR335
		CBR1
		SNORA16A
		PARP1
		ATP5MC3
		miR-182-5p
		HBA1
		TMSB4Y
		MYB
		CDC25A

## Sheet: Supplementary Table 4
Supplementary Table 4. Top 10 in network ranked by Maximal Clique Centrality method.
Rank	Name	Score
1	Jun	33
2	Egr1	26
3	Atf3	25
4	Zfp36	24
4	Nr4a1	24
6	Ar	6
7	Smad7	4
7	Epas1	4
9	Ubc	3
9	Nedd4	3
